# Supplementary material for: Catalogue of Rose Gall, Herb Gall, and Inquiline Gall Wasps (Hymenoptera: Cynipidae) of the United States, Canada and Mexico
Source: Biodivers Data J. 2021 Aug 24;9:e68558. doi: 10.3897/BDJ.9.e68558 (PMC8408096; doi:10.3897/BDJ.9.e68558)
Supplement: Supplementary material 1 — Catalogue of the Cynipidae of North America [file bdj-09-e68558-s001.zip]

Archive with 18 entries (17 files):
- CynipidaeNorthAmericaCSV/
- __MACOSX/._CynipidaeNorthAmericaCSV
- CynipidaeNorthAmericaCSV/distribution.csv
- __MACOSX/CynipidaeNorthAmericaCSV/._distribution.csv
- CynipidaeNorthAmericaCSV/.DS_Store
- __MACOSX/CynipidaeNorthAmericaCSV/._.DS_Store
- CynipidaeNorthAmericaCSV/taxon.csv
- __MACOSX/CynipidaeNorthAmericaCSV/._taxon.csv
- CynipidaeNorthAmericaCSV/eml.xml
- __MACOSX/CynipidaeNorthAmericaCSV/._eml.xml
- CynipidaeNorthAmericaCSV/descriptions.csv
- __MACOSX/CynipidaeNorthAmericaCSV/._descriptions.csv
- CynipidaeNorthAmericaCSV/meta.xml
- __MACOSX/CynipidaeNorthAmericaCSV/._meta.xml
- CynipidaeNorthAmericaCSV/gallTerminology.csv
- __MACOSX/CynipidaeNorthAmericaCSV/._gallTerminology.csv
- CynipidaeNorthAmericaCSV/vernacularName.csv
- __MACOSX/CynipidaeNorthAmericaCSV/._vernacularName.csv
