# Supplementary material for: Catalogue of Rose Gall, Herb Gall, and Inquiline Gall Wasps (Hymenoptera: Cynipidae) of the United States, Canada and Mexico
Source: Biodivers Data J. 2021 Aug 24;9:e68558. doi: 10.3897/BDJ.9.e68558 (PMC8408096; doi:10.3897/BDJ.9.e68558)
Supplement: Supplementary material 1 — Catalogue of the Cynipidae of North America [file bdj-09-e68558-s001.zip › CynipidaeNorthAmericaCSV/distribution.csv]

taxonID	locationID	locality	countryCode	occurrenceStatus	establishmentMeans	bibliographicCitation	occurrenceRemarks
1001	ISO3166-2:CA-BC	British Columbia	CA	present	naturalised	https://www.inaturalist.org/observations?place_id=6712&taxon_id=129082	iNaturalist records accessed and verified 2020-12-09
1001	ISO3166-2:US-CA	California	US	present	naturalised	https://www.inaturalist.org/observations?place_id=1&taxon_id=129082	iNaturalist records accessed and verified 2020-12-09
1001	ISO3166-2:US-OR	Oregon	US	present	naturalised	https://www.inaturalist.org/observations?place_id=1&taxon_id=129082	iNaturalist records accessed and verified 2020-12-09
1003	ISO3166-2:US-MN	Minnesota	US	present	unknown	https://www.biodiversitylibrary.org/page/12122988
1003	ISO3166-2:US-PA	Pennsylvania	US	present	unknown	John Tooker, personal observation
1005	ISO3166-2:US-IL	Illinois	US	present	native	https://archive.org/details/catalogofhymenop01krom/page/1066/mode/2up
1006	ISO3166-2:US-AZ	Arizona	US	present	native	https://archive.org/details/catalogofhymenop01krom/page/1066/mode/2up
1008	ISO3166-2:US-IL	Illinois	US	present	native	https://www.inaturalist.org/observations?place_id=1&taxon_id=1150043	iNaturalist records accessed and verified 2020-12-09
1009	ISO3166-2:US-IL	Illinois	US	present	native	https://www.inaturalist.org/observations?taxon_id=1149670	iNaturalist records accessed and verified 2020-12-09
1009	ISO3166-2:US-KS	Kansas	US	present	native	https://doi.org/10.4289/0013-8797.119.4.660
1009	ISO3166-2:US-WI	Wisconsin	US	present	native	Henderson, R. & Sauer, S.B. (2010). Silphium gall wasps: little-known prairie specialists. In 22nd North American Prairie Conference. Cedar Falls, IA https://doczz.net/doc/4948752/silphium-gall-wasps--little-known-prairie
1009	ISO3166-2:US-TX	Texas	US	present	native	https://doi.org/10.4289/0013-8797.119.4.660	Record is from museum specimens but the locality may be erroneous; Buffington et al consider this record credible
1010	ISO3166-2:CA-AB	Alberta	CA	present	native	https://www.inaturalist.org/taxa/556414-Antistrophus-lygodesmiaepisum	iNaturalist records accessed and verified 2020-12-10
1010	ISO3166-2:CA-SK	Saskatchewan	CA	present	native	https://www.inaturalist.org/taxa/556414-Antistrophus-lygodesmiaepisum	iNaturalist records accessed and verified 2020-12-10
1010	ISO3166-2:US-CO	Colorado	US	present	native	https://www.inaturalist.org/taxa/556414-Antistrophus-lygodesmiaepisum	iNaturalist records accessed and verified 2020-12-10
1010	ISO3166-2:US-IA	Iowa	US	present	native	https://www.inaturalist.org/taxa/556414-Antistrophus-lygodesmiaepisum	iNaturalist records accessed and verified 2020-12-10
1010	ISO3166-2:US-SD	South Dakota	US	present	native	http://hdl.handle.net/2246/657
1010	ISO3166-2:US:MO	Missouri	US	present	native	http://hdl.handle.net/2246/657
1010	ISO3166-2:US:OR	Oregon	US	present	native	http://hdl.handle.net/2246/657
1010	ISO3166-2:US-KS	Kansas	US	present	native	https://www.inaturalist.org/taxa/556414-Antistrophus-lygodesmiaepisum	iNaturalist records accessed and verified 2020-12-10
1010	ISO3166-2:US-NE	Nebraska	US	present	native	https://www.inaturalist.org/taxa/556414-Antistrophus-lygodesmiaepisum	iNaturalist records accessed and verified 2020-12-10
1010	ISO3166-2:US-TX	Texas	US	present	native	https://www.inaturalist.org/taxa/556414-Antistrophus-lygodesmiaepisum	iNaturalist records accessed and verified 2020-12-10
1013	ISO3166-2:US-IL	Illinois	US	present	native	https://www.inaturalist.org/taxa/1150044-Antistrophus	iNaturalist records accessed and verified 2020-12-10
1014	ISO3166-2:US-CA	California	US	present	native	https://hdl.handle.net/2027/mdp.39015068533523
1016	ISO3166-2:US-IL	Illinois	US	present	native	https://doi.org/10.21900/j.inhs.v3.193
1018	ISO3166-2:US-IL	Illinois	US	present	native	https://doi.org/10.21900/j.inhs.v3.193
1018	ISO3166-2:US-IL	Illinois	US	present	native	https://www.inaturalist.org/taxa/1150042-Antistrophus-rufus	iNaturalist records accessed and verified 2020-12-10
1018	ISO3166-2:US-KS	Kansas	US	present	native	https://doi.org/10.5962/bhl.title.5074
1019	ISO3166-2:US-IL	Illinois	US	present	native	https://www.inaturalist.org/taxa/1025343-Antistrophus-silphii	iNaturalist records accessed and verified 2020-12-10
1019	ISO3166-2:US-VA	Virginia	US	present	native	http://hdl.handle.net/2246/657
1019	ISO3166-2:US-GA	Georgia	US	present	native	http://hdl.handle.net/2246/657
1019	ISO3166-2:US-IA	Iowa	US	present	native	https://archive.org/details/cynipidgallseas00weld
1019	ISO3166-2:US-IN	Indiana	US	present	native		Personal observation
1019	ISO3166-2:US-MO	Missouri	US	present	native	Henderson, R., and S. B. Sauer. 2010. Silphium gall wasps: little-known prairie specialists, pp. 407 116–121. In 22nd North American Prairie Conference. Cedar Falls, Iowa.
1019	ISO3166-2:US-KS	Kansas	US	present	native	Henderson, R., and S. B. Sauer. 2010. Silphium gall wasps: little-known prairie specialists, pp. 407 116–121. In 22nd North American Prairie Conference. Cedar Falls, Iowa.
1019	ISO3166-2:US-NE	Nebraska	US	present	native	https://archive.org/details/cynipidgallseas00weld
1019	ISO3166-2:US-WI	Wisconsin	US	present	native	https://www.inaturalist.org/taxa/1025343-Antistrophus-silphii	iNaturalist records accessed and verified 2020-12-10
1021	ISO3166-2:CA-QC	Québec	CA	present	native	http://hdl.handle.net/2246/1148
1022	ISO3166-2:US-CO	Colorado	US	present	introduced	Barosh, T and Ode, PJ (2018) Two galling insects: Competition and facilitation across spatial scales. Entomological Society of America Annual Meeting, 11-14 November 2018. Vancouver, BC, Canada. https://esa.confex.com/esa/2018/meetingapp.cgi/Paper/138385
1022	ISO3166-2:US-MT	Montana	US	present	introduced	Barosh, T and Ode, PJ (2018) Two galling insects: Competition and facilitation across spatial scales. Entomological Society of America Annual Meeting, 11-14 November 2018. Vancouver, BC, Canada. https://esa.confex.com/esa/2018/meetingapp.cgi/Paper/138385
1022	ISO3166-2:US-WY	Wyoming	US	present	introduced	Barosh, T and Ode, PJ (2018) Two galling insects: Competition and facilitation across spatial scales. Entomological Society of America Annual Meeting, 11-14 November 2018. Vancouver, BC, Canada. https://esa.confex.com/esa/2018/meetingapp.cgi/Paper/138385
1023	ISO3166-2:US-MO	Missouri	US	possibly extant	native	https://doi.org/10.5479/si.00963801.19-1102.113	not seen since its description; gall was not observed by Ashmead
1025	ISO3166-2:US-MA	Massachusetts	US	present	native	http://hdl.handle.net/2246/1148
1025	ISO3166-2:US-NE	Nebraska	US	present	native	https://digitalcommons.unl.edu/tnas/444/
1026	ISO3166-2:CA-ON	Ontario	CA	present	native	https://doi.org/10.2307/25076487
1026	ISO3166-2:US-CT	Connecticut	US	present	native	http://hdl.handle.net/2246/663
1026	ISO3166-2:US-DC	District of Columbia	US	present	native	https://repository.si.edu/handle/10088/13445
1026	ISO3166-2:US-DC	District of Columbia	US	present	native	http://hdl.handle.net/2246/663
1026	ISO3166-2:US-IL	Illinois	US	present	native	https://www.gbif.org/occurrence/search?taxon_key=1309681
1026	ISO3166-2:US-IL	Illinois	US	present	native	http://hdl.handle.net/2246/663
1026	ISO3166-2:US-MA	Massachusetts	US	present	native	http://hdl.handle.net/2246/663
1026	ISO3166-2:US-MO	Missouri	US	present	native	https://repository.si.edu/handle/10088/13445
1026	ISO3166-2:US-NC	North Carolina	US	present	native	http://hdl.handle.net/2246/663
1026	ISO3166-2:US-NJ	New Jersey	US	present	native	http://hdl.handle.net/2246/663
1026	ISO3166-2:US-NY	New York	US	present	native	http://hdl.handle.net/2246/663
1026	ISO3166-2:US-OK	Oklahoma	US	present	native	https://bugguide.net/node/view/1348363/bgimage
1031	ISO3166-2:CA-ON	Ontario	CA	present	native	https://www.biodiversitylibrary.org/page/2162387
1031	ISO3166-2:US-MA	Massachusetts	US	present	native	http://hdl.handle.net/2246/663
1031	ISO3166-2:US-NJ	New Jersey	US	present	native	http://hdl.handle.net/2246/663
1031	ISO3166-2:US-NY	New York	US	present	native	http://hdl.handle.net/2246/663
1033	ISO3166-2:US-DC	District of Columbia	US	present	native	https://archive.org/details/catalogofhymenop01krom/page/1068/mode/2up
1033	ISO3166-2:US-IL	Illinois	US	present	native	https://archive.org/details/catalogofhymenop01krom/page/1068/mode/2up
1033	ISO3166-2:US-KS	Kansas	US	present	native	https://www.inaturalist.org/observations?taxon_id=1119372	iNaturalist records accessed and verified 2020-12-10
1033	ISO3166-2:US-NY	New York	US	present	native	https://www.jstor.org/stable/25004384
1033	ISO3166-2:US-OH	Ohio	US	present	native	https://www.inaturalist.org/observations?taxon_id=1119372	iNaturalist records accessed and verified 2020-12-10
1033	ISO3166-2:US-PA	Pennsylvania	US	present	native	https://archive.org/details/catalogofhymenop01krom/page/1068/mode/2up
1033	ISO3166-2:US-VA	Virginia	US	present	native	https://archive.org/details/catalogofhymenop01krom/page/1068/mode/2up
1035	ISO3166-2:US-MA	Massachusetts	US	present	native	https://www.inaturalist.org/taxa/1118780-Aulacidea-tumida	iNaturalist records accessed and verified 2020-12-10
1035	ISO3166-2:US-NH	New Hampshire	US	present	native	https://www.inaturalist.org/taxa/1118780-Aulacidea-tumida	iNaturalist records accessed and verified 2020-12-10
1035	ISO3166-2:US-VA	Virginia	US	present	native	http://hdl.handle.net/2246/663
1039	ISO3166-2:CA-NB	New Brunswick	CA	present	naturalised	https://www.inaturalist.org/observations?taxon_id=61941	iNaturalist records accessed and verified 2020-12-10
1039	ISO3166-2:CA-NS	Nova Scotia	CA	present	naturalised	https://www.inaturalist.org/observations?taxon_id=61941	iNaturalist records accessed and verified 2020-12-10
1039	ISO3166-2:CA-ON	Ontario	CA	present	naturalised	https://www.inaturalist.org/observations?taxon_id=61941	iNaturalist records accessed and verified 2020-12-10
1039	ISO3166-2:US-CT	Connecticut	US	present	naturalised	https://www.inaturalist.org/observations?taxon_id=61941	iNaturalist records accessed and verified 2020-12-10
1039	ISO3166-2:US-DE	Delaware	US	present	naturalised	https://www.inaturalist.org/observations?taxon_id=61941	iNaturalist records accessed and verified 2020-12-10
1039	ISO3166-2:US-IA	Iowa	US	present	naturalised	https://www.inaturalist.org/observations?taxon_id=61941	iNaturalist records accessed and verified 2020-12-10
1039	ISO3166-2:US-IL	Illinois	US	present	naturalised	https://www.inaturalist.org/observations?taxon_id=61941	iNaturalist records accessed and verified 2020-12-10
1039	ISO3166-2:US-IN	Indiana	US	present	naturalised	https://www.inaturalist.org/observations?taxon_id=61941	iNaturalist records accessed and verified 2020-12-10
1039	ISO3166-2:US-KS	Kansas	US	present	naturalised	https://www.inaturalist.org/observations?taxon_id=61941	iNaturalist records accessed and verified 2020-12-10
1039	ISO3166-2:US-MA	Massachusetts	US	present	naturalised	https://www.inaturalist.org/observations?taxon_id=61941	iNaturalist records accessed and verified 2020-12-10
1039	ISO3166-2:US-MD	Maryland	US	present	naturalised	https://www.inaturalist.org/observations?taxon_id=61941	iNaturalist records accessed and verified 2020-12-10
1039	ISO3166-2:US-MI	Michigan	US	present	naturalised	https://www.inaturalist.org/observations?taxon_id=61941	iNaturalist records accessed and verified 2020-12-10
1039	ISO3166-2:US-MN	Minnesota	US	present	naturalised	https://www.inaturalist.org/observations?taxon_id=61941	iNaturalist records accessed and verified 2020-12-10
1039	ISO3166-2:US-NE	Nebraska	US	present	naturalised	https://www.inaturalist.org/observations?taxon_id=61941	iNaturalist records accessed and verified 2020-12-10
1039	ISO3166-2:US-NJ	New Jersey	US	present	naturalised	https://www.inaturalist.org/observations?taxon_id=61941	iNaturalist records accessed and verified 2020-12-10
1039	ISO3166-2:US-NY	New York	US	present	naturalised	https://www.inaturalist.org/observations?taxon_id=61941	iNaturalist records accessed and verified 2020-12-10
1039	ISO3166-2:US-OH	Ohio	US	present	naturalised	https://www.inaturalist.org/observations?taxon_id=61941	iNaturalist records accessed and verified 2020-12-10
1039	ISO3166-2:US-PA	Pennsylvania	US	present	naturalised	https://www.inaturalist.org/observations?taxon_id=61941	iNaturalist records accessed and verified 2020-12-10
1039	ISO3166-2:US-RI	Rhode Island	US	present	naturalised	https://www.inaturalist.org/observations?taxon_id=61941	iNaturalist records accessed and verified 2020-12-10
1039	ISO3166-2:US-VT	Vermont	US	present	naturalised	https://www.inaturalist.org/observations?taxon_id=61941	iNaturalist records accessed and verified 2020-12-10
1302	ISO3166-2:CA-BC	British Columbia	CA	present	introduced	https://www2.gov.bc.ca/assets/gov/farming-natural-resources-and-industry/forestry/agents/aulacidea_subterminalis.pdf	Introduced to control Hieracium spp.
1302	ISO3166-2:US	United States of America	US	presence uncertain	uncertain	https://www.aphis.usda.gov/plant_health/ea/downloads/Aulacidea_subterminalis_EA_with_fonsi.pdf	Introduced to control Hieracium spp.; may or may not be established
1303	ISO3166-2:US	United States of America	US	presence uncertain	uncertain	https://www.aphis.usda.gov/plant_health/ea/downloads/Aulacidea_subterminalis_EA_with_fonsi.pdf	Introduced to control Hieracium spp.; may or may not be established
1043	ISO3166-2:US-VA	Virginia	US	present	native	https://doi.org/10.11646/zootaxa.4685.1.1
1045	ISO3166-2:US-FL	Florida	US	present	native	https://doi.org/10.2307/25076487
1046	ISO3166-2:US-CA	California	US	present	native	https://hdl.handle.net/2027/mdp.39015068533523
1048	ISO3166-2:US-KY	Kentucky	US	present	native	https://doi.org/10.1653/0015-4040(2002)085[0625:dotsgo]2.0.co;2
1049	ISO3166-2:US-IL	Illinois	US	present	native	https://doi.org/10.11646/zootaxa.4685.1.1
1051	ISO3166-2:US-MO	Missouri	US	present	native	https://doi.org/10.11646/zootaxa.4685.1.1
1053	ISO3166-2:MX-CMX	Ciudad de México	MX	present	native	https://doi.org/10.11646/zootaxa.4685.1.1
1053	ISO3166-2:MX-JAL	Jalisco	MX	present	native	https://doi.org/10.11646/zootaxa.4685.1.1
1053	ISO3166-2:MX-MEX	México	MX	present	native	https://doi.org/10.11646/zootaxa.4685.1.1
1053	ISO3166-2:MX-MIC	Michoacán de Ocampo	MX	present	native	https://doi.org/10.11646/zootaxa.4685.1.1
1053	ISO3166-2:MX-MOR	Morelos	MX	present	native	https://doi.org/10.11646/zootaxa.4685.1.1
1053	ISO3166-2:MX-PUE	Puebla	MX	present	native	https://doi.org/10.11646/zootaxa.4685.1.1
1054	ISO3166-2:US-FL	Florida	US	present	native	https://doi.org/10.11646/zootaxa.4685.1.1
1055	ISO3166-2:MX-CMX	Ciudad de México	MX	present	native	https://doi.org/10.11646/zootaxa.4685.1.1
1056	ISO3166-2:MX-MEX	México	MX	present	native	https://doi.org/10.11646/zootaxa.4685.1.1
1057	ISO3166-2:MX-CMX	Ciudad de México	MX	present	native	https://doi.org/10.11646/zootaxa.4685.1.1
1057	ISO3166-2:US-FL	Florida	US	present	native	https://doi.org/10.11646/zootaxa.4685.1.1
1058	ISO3166-2:US-CA	California	US	present	native	https://doi.org/10.11646/zootaxa.4685.1.1
1058	ISO3166-2:US-OR	Oregon	US	present	native	https://doi.org/10.11646/zootaxa.4685.1.1
1059	ISO3166-2:MX-MEX	México	MX	present	native	https://doi.org/10.11646/zootaxa.4685.1.1
1059	ISO3166-2:MX-MIC	Michoacán de Ocampo	MX	present	native	https://doi.org/10.11646/zootaxa.4685.1.1
1060	ISO3166-2:CA-QC	Québec	CA	present	native	https://doi.org/10.11646/zootaxa.4685.1.1
1060	ISO3166-2:US-DC	District of Columbia	US	present	native	https://doi.org/10.11646/zootaxa.4685.1.1
1062	ISO3166-2:US-DC	District of Columbia	US	present	native	https://doi.org/10.11646/zootaxa.4685.1.1
1064	ISO3166-2:MX-AGU	Aguascalientes	MX	present	native	https://doi.org/10.11646/zootaxa.4685.1.1
1065	ISO3166-2:US-TX	Texas	US	present	native	https://doi.org/10.11646/zootaxa.4685.1.1
1070	ISO3166-2:US-MO	Missouri	US	present	native	https://doi.org/10.11646/zootaxa.4685.1.1
1071	ISO3166-2:MX-AGU	Aguascalientes	MX	present	native	https://doi.org/10.11646/zootaxa.4685.1.1
1071	ISO3166-2:MX-CMX	Ciudad de México	MX	present	native	https://doi.org/10.11646/zootaxa.4685.1.1
1071	ISO3166-2:MX-MEX	México	MX	present	native	https://doi.org/10.11646/zootaxa.4685.1.1
1071	ISO3166-2:MX-NLE	Nuevo León	MX	present	native	https://doi.org/10.11646/zootaxa.4685.1.1
1071	ISO3166-2:MX-ZAC	Zacatecas	MX	present	native	https://doi.org/10.11646/zootaxa.4685.1.1
1071	ISO3166-2:US-TX	Texas	US	present	native	https://doi.org/10.11646/zootaxa.4685.1.1
1073	ISO3166-2:US-CA	California	US	present	native	https://hdl.handle.net/2027/njp.32101076432150	restricted to California, according to Schick et al. (2003): https://www.biodiversitylibrary.org/page/16212258
1075	ISO3166-2:US-CT	Connecticut	US	present	native	http://hdl.handle.net/2246/1964
1075	ISO3166-2:US-MA	Massachusetts	US	present	native	http://hdl.handle.net/2246/1964
1075	ISO3166-2:US-NC	North Carolina	US	present	native	http://hdl.handle.net/2246/1964
1075	ISO3166-2:US-NJ	New Jersey	US	present	native	http://hdl.handle.net/2246/1964
1075	ISO3166-2:US-NY	New York	US	present	native	http://hdl.handle.net/2246/585
1075	ISO3166-2:US-RI	Rhode Island	US	present	native	http://hdl.handle.net/2246/1964
1076	ISO3166-2:CA-NL	Newfoundland and Labrador	CA	present	native	https://www.inaturalist.org/taxa/430453-Diastrophus-cuscutaeformis	iNaturalist records accessed and verified 2020-12-15
1076	ISO3166-2:CA-ON	Ontario	CA	present	native	https://www.inaturalist.org/taxa/430453-Diastrophus-cuscutaeformis	iNaturalist records accessed and verified 2020-12-15
1076	ISO3166-2:US-IL	Illinois	US	present	native	https://www.inaturalist.org/taxa/430453-Diastrophus-cuscutaeformis	iNaturalist records accessed and verified 2020-12-15
1076	ISO3166-2:US-IN	Indiana	US	present	native	https://www.inaturalist.org/taxa/430453-Diastrophus-cuscutaeformis	iNaturalist records accessed and verified 2020-12-15
1076	ISO3166-2:US-MA	Massachusetts	US	present	native	https://www.inaturalist.org/taxa/430453-Diastrophus-cuscutaeformis	iNaturalist records accessed and verified 2020-12-15
1076	ISO3166-2:US-MD	Maryland	US	present	native	https://www.biodiversitylibrary.org/page/57090290
1076	ISO3166-2:US-MD	Maryland	US	present	native	https://www.inaturalist.org/taxa/430453-Diastrophus-cuscutaeformis	iNaturalist records accessed and verified 2020-12-15
1076	ISO3166-2:US-ME	Maine	US	present	native	https://www.inaturalist.org/taxa/430453-Diastrophus-cuscutaeformis	iNaturalist records accessed and verified 2020-12-15
1076	ISO3166-2:US-MI	Michigan	US	present	native	https://www.inaturalist.org/taxa/430453-Diastrophus-cuscutaeformis	iNaturalist records accessed and verified 2020-12-15
1076	ISO3166-2:US-MN	Minnesota	US	present	native	https://www.inaturalist.org/taxa/430453-Diastrophus-cuscutaeformis	iNaturalist records accessed and verified 2020-12-15
1076	ISO3166-2:US-MO	Missouri	US	present	native	https://www.inaturalist.org/taxa/430453-Diastrophus-cuscutaeformis	iNaturalist records accessed and verified 2020-12-15
1076	ISO3166-2:US-NC	North Carolina	US	present	native	https://www.inaturalist.org/taxa/430453-Diastrophus-cuscutaeformis	iNaturalist records accessed and verified 2020-12-15
1076	ISO3166-2:US-NH	New Hampshire	US	present	native	https://www.inaturalist.org/taxa/430453-Diastrophus-cuscutaeformis	iNaturalist records accessed and verified 2020-12-15
1076	ISO3166-2:US-NJ	New Jersey	US	present	native	https://www.inaturalist.org/taxa/430453-Diastrophus-cuscutaeformis	iNaturalist records accessed and verified 2020-12-15
1076	ISO3166-2:US-NY	New York	US	present	native	https://www.inaturalist.org/taxa/430453-Diastrophus-cuscutaeformis	iNaturalist records accessed and verified 2020-12-15
1076	ISO3166-2:US-OH	Ohio	US	present	native	https://www.inaturalist.org/taxa/430453-Diastrophus-cuscutaeformis	iNaturalist records accessed and verified 2020-12-15
1076	ISO3166-2:US-PA	Pennsylvania	US	present	native	https://www.inaturalist.org/taxa/430453-Diastrophus-cuscutaeformis	iNaturalist records accessed and verified 2020-12-15
1076	ISO3166-2:US-SC	South Carolina	US	present	native	https://www.inaturalist.org/taxa/430453-Diastrophus-cuscutaeformis	iNaturalist records accessed and verified 2020-12-15
1076	ISO3166-2:US-TN	Tennessee	US	present	native	https://www.inaturalist.org/taxa/430453-Diastrophus-cuscutaeformis	iNaturalist records accessed and verified 2020-12-15
1076	ISO3166-2:US-VA	Virginia	US	present	native	https://www.inaturalist.org/taxa/430453-Diastrophus-cuscutaeformis	iNaturalist records accessed and verified 2020-12-15
1076	ISO3166-2:US-VT	Vermont	US	present	native	https://www.inaturalist.org/taxa/430453-Diastrophus-cuscutaeformis	iNaturalist records accessed and verified 2020-12-15
1077	ISO3166-2:CA-ON	Ontario	CA	present	native	https://www.biodiversitylibrary.org/page/3050491
1077	ISO3166-2:US-MI	Michigan	US	present	native	https://www.inaturalist.org/taxa/1104825-Diastrophus-fragariae	iNaturalist records accessed and verified 2020-12-15
1077	ISO3166-2:US-MN	Minnesota	US	present	native	https://www.inaturalist.org/taxa/1104825-Diastrophus-fragariae	iNaturalist records accessed and verified 2020-12-15
1078	ISO3166-2:US-CO	Colorado	US	present	native	https://books.google.com/books?id=VhApAAAAYAAJ
1078	ISO3166-2:US-WA	Washington	US	present	native	https://www.inaturalist.org/observations/28082763	iNaturalist record accessed and verified 2020-12-15
1079	ISO3166-2:CA-BC	British Columbia	CA	present	native	https://www.inaturalist.org/taxa/205631-Diastrophus-kincaidii	iNaturalist records accessed and verified 2020-12-15
1079	ISO3166-2:CA-ON	Ontario	CA	present	native	https://www.inaturalist.org/taxa/205631-Diastrophus-kincaidii	iNaturalist records accessed and verified 2020-12-15
1079	ISO3166-2:US-CA	California	US	present	native	https://www.inaturalist.org/taxa/205631-Diastrophus-kincaidii	iNaturalist records accessed and verified 2020-12-15
1079	ISO3166-2:US-ID	Idaho	US	present	native	https://www.inaturalist.org/taxa/205631-Diastrophus-kincaidii	iNaturalist records accessed and verified 2020-12-15
1079	ISO3166-2:US-MI	Michigan	US	present	native	https://www.inaturalist.org/taxa/205631-Diastrophus-kincaidii	iNaturalist records accessed and verified 2020-12-15
1079	ISO3166-2:US-MN	Minnesota	US	present	native	https://www.inaturalist.org/taxa/205631-Diastrophus-kincaidii	iNaturalist records accessed and verified 2020-12-15
1079	ISO3166-2:US-MT	Montana	US	present	native	https://www.inaturalist.org/taxa/205631-Diastrophus-kincaidii	iNaturalist records accessed and verified 2020-12-20
1079	ISO3166-2:US-OR	Oregon	US	present	native	https://www.inaturalist.org/taxa/205631-Diastrophus-kincaidii	iNaturalist records accessed and verified 2020-12-15
1079	ISO3166-2:US-WA	Washington	US	present	native	https://doi.org/10.4039/ent25110-4
1079	ISO3166-2:US-WA	Washington	US	present	native	https://www.inaturalist.org/taxa/205631-Diastrophus-kincaidii	iNaturalist records accessed and verified 2020-12-15
1079	ISO3166-2:US-WI	Wisconsin	US	present	native	https://www.inaturalist.org/taxa/205631-Diastrophus-kincaidii	iNaturalist records accessed and verified 2020-12-15
1081	ISO3166-2:CA-ON	Ontario	CA	present	native	https://www.inaturalist.org/taxa/202858-Diastrophus-nebulosus	iNaturalist records accessed and verified 2020-12-16
1081	ISO3166-2:US-AR	Arkansas	US	present	native	https://www.inaturalist.org/taxa/202858-Diastrophus-nebulosus	iNaturalist records accessed and verified 2020-12-16
1081	ISO3166-2:US-CT	Connecticut	US	present	native	https://www.inaturalist.org/taxa/202858-Diastrophus-nebulosus	iNaturalist records accessed and verified 2020-12-16
1081	ISO3166-2:US-DC	District of Columbia	US	present	native	https://www.inaturalist.org/taxa/202858-Diastrophus-nebulosus	iNaturalist records accessed and verified 2020-12-16
1081	ISO3166-2:US-DE	Delaware	US	present	native	https://www.inaturalist.org/taxa/202858-Diastrophus-nebulosus	iNaturalist records accessed and verified 2020-12-16
1081	ISO3166-2:US-GA	Georgia	US	present	native	https://www.inaturalist.org/taxa/202858-Diastrophus-nebulosus	iNaturalist records accessed and verified 2020-12-16
1081	ISO3166-2:US-IL	Illinois	US	present	native	https://www.inaturalist.org/taxa/202858-Diastrophus-nebulosus	iNaturalist records accessed and verified 2020-12-16
1081	ISO3166-2:US-IN	Indiana	US	present	native	https://www.inaturalist.org/taxa/202858-Diastrophus-nebulosus	iNaturalist records accessed and verified 2020-12-16
1081	ISO3166-2:US-KY	Kentucky	US	present	native	https://www.inaturalist.org/taxa/202858-Diastrophus-nebulosus	iNaturalist records accessed and verified 2020-12-16
1081	ISO3166-2:US-LA	Louisiana	US	present	native	https://www.inaturalist.org/taxa/202858-Diastrophus-nebulosus	iNaturalist records accessed and verified 2020-12-16
1081	ISO3166-2:US-MA	Massachusetts	US	present	native	https://www.inaturalist.org/taxa/202858-Diastrophus-nebulosus	iNaturalist records accessed and verified 2020-12-16
1081	ISO3166-2:US-MD	Maryland	US	present	native	https://www.inaturalist.org/taxa/202858-Diastrophus-nebulosus	iNaturalist records accessed and verified 2020-12-16
1081	ISO3166-2:US-MI	Michigan	US	present	native	https://www.inaturalist.org/taxa/202858-Diastrophus-nebulosus	iNaturalist records accessed and verified 2020-12-16
1081	ISO3166-2:US-MO	Missouri	US	present	native	https://www.inaturalist.org/taxa/202858-Diastrophus-nebulosus	iNaturalist records accessed and verified 2020-12-16
1081	ISO3166-2:US-MS	Mississippi	US	present	native	https://www.inaturalist.org/taxa/202858-Diastrophus-nebulosus	iNaturalist records accessed and verified 2020-12-16
1081	ISO3166-2:US-NC	North Carolina	US	present	native	https://www.inaturalist.org/taxa/202858-Diastrophus-nebulosus	iNaturalist records accessed and verified 2020-12-16
1081	ISO3166-2:US-NJ	New Jersey	US	present	native	https://www.inaturalist.org/taxa/202858-Diastrophus-nebulosus	iNaturalist records accessed and verified 2020-12-16
1081	ISO3166-2:US-NY	New York	US	present	native	https://www.inaturalist.org/taxa/202858-Diastrophus-nebulosus	iNaturalist records accessed and verified 2020-12-16
1081	ISO3166-2:US-OH	Ohio	US	present	native	https://www.inaturalist.org/taxa/202858-Diastrophus-nebulosus	iNaturalist records accessed and verified 2020-12-16
1081	ISO3166-2:US-OK	Oklahoma	US	present	native	https://www.inaturalist.org/taxa/202858-Diastrophus-nebulosus	iNaturalist records accessed and verified 2020-12-16
1081	ISO3166-2:US-PA	Pennsylvania	US	present	native	https://www.inaturalist.org/taxa/202858-Diastrophus-nebulosus	iNaturalist records accessed and verified 2020-12-16
1081	ISO3166-2:US-SC	South Carolina	US	present	native	https://www.inaturalist.org/taxa/202858-Diastrophus-nebulosus	iNaturalist records accessed and verified 2020-12-16
1081	ISO3166-2:US-TN	Tennessee	US	present	native	https://www.inaturalist.org/taxa/202858-Diastrophus-nebulosus	iNaturalist records accessed and verified 2020-12-16
1081	ISO3166-2:US-TX	Texas	US	present	native	https://www.inaturalist.org/taxa/202858-Diastrophus-nebulosus	iNaturalist records accessed and verified 2020-12-16
1081	ISO3166-2:US-VA	Virginia	US	present	native	https://www.inaturalist.org/taxa/202858-Diastrophus-nebulosus	iNaturalist records accessed and verified 2020-12-16
1081	ISO3166-2:US-VT	Vermont	US	present	native	https://www.inaturalist.org/taxa/202858-Diastrophus-nebulosus	iNaturalist records accessed and verified 2020-12-16
1081	ISO3166-2:US-WV	West Virginia	US	present	native	https://www.inaturalist.org/taxa/202858-Diastrophus-nebulosus	iNaturalist records accessed and verified 2020-12-16
1083	ISO3166-2:US-CT	Connecticut	US	present	native	https://www.biodiversitylibrary.org/page/7522373
1083	ISO3166-2:US-MA	Massachusetts	US	present	native	https://www.biodiversitylibrary.org/page/7522373
1083	ISO3166-2:US-MN	Minnesota	US	present	native	https://www.inaturalist.org/taxa/919186-Diastrophus-niger	iNaturalist records accessed and verified 2020-12-16
1083	ISO3166-2:US-NJ	New Jersey	US	present	native	https://www.biodiversitylibrary.org/page/7522373
1083	ISO3166-2:US-NY	New York	US	present	native	https://www.biodiversitylibrary.org/page/7522373
1083	ISO3166-2:US-RI	Rhode Island	US	present	native	https://www.biodiversitylibrary.org/page/7522373
1084	ISO3166-2:CA-ON	Ontario	CA	present	native	https://www.biodiversitylibrary.org/page/26586197
1085	ISO3166-2:CA-NB	New Brunswick	CA	present	native	https://www.inaturalist.org/taxa/896234-Diastrophus-potentillae	iNaturalist records accessed and verified 2020-12-16
1085	ISO3166-2:CA-NS	Nova Scotia	CA	present	native	https://www.inaturalist.org/taxa/896234-Diastrophus-potentillae	iNaturalist records accessed and verified 2020-12-16
1085	ISO3166-2:US-IL	Illinois	US	present	native	https://www.inaturalist.org/taxa/896234-Diastrophus-potentillae	iNaturalist records accessed and verified 2020-12-16
1085	ISO3166-2:US-IN	Indiana	US	present	native	https://www.inaturalist.org/taxa/896234-Diastrophus-potentillae	iNaturalist records accessed and verified 2020-12-16
1085	ISO3166-2:US-MA	Massachusetts	US	present	native	https://www.biodiversitylibrary.org/page/3745772
1085	ISO3166-2:US-ME	Maine	US	present	native	https://www.inaturalist.org/taxa/896234-Diastrophus-potentillae	iNaturalist records accessed and verified 2020-12-16
1085	ISO3166-2:US-MN	Minnesota	US	present	native	https://www.inaturalist.org/taxa/896234-Diastrophus-potentillae	iNaturalist records accessed and verified 2020-12-16
1085	ISO3166-2:US-NC	North Carolina	US	present	native	https://www.inaturalist.org/taxa/896234-Diastrophus-potentillae	iNaturalist records accessed and verified 2020-12-16
1085	ISO3166-2:US-OH	Ohio	US	present	native	https://www.inaturalist.org/taxa/896234-Diastrophus-potentillae	iNaturalist records accessed and verified 2020-12-16
1087	ISO3166-2:US-CO	Colorado	US	present	native	http://hdl.handle.net/2246/1964
1087	ISO3166-2:US-MI	Michigan	US	present	native	http://hdl.handle.net/2246/1964
1087	ISO3166-2:US-NC	North Carolina	US	present	native	https://www.inaturalist.org/taxa/1095475-Diastrophus-radicum	iNaturalist records accessed and verified 2020-12-16
1088	ISO3166-2:US-FL	Florida	US	present	native	https://doi.org/10.5479/si.00963801.19-1102.113
1088	ISO3166-2:US-IL	Illinois	US	present	native	https://doi.org/10.5479/si.00963801.19-1102.113
1089	ISO3166-2:CA-ON	Ontario	CA	present	native	http://hdl.handle.net/2246/1148
1089	ISO3166-2:CA-QC	Québec	CA	present	native	http://hdl.handle.net/2246/1148
1090	http://vocab.getty.edu/tgn/7014203	New England	US	present	native	http://hdl.handle.net/2246/1964
1090	ISO3166-2:CA-MB	Manitoba	CA	present	native	https://www.inaturalist.org/taxa/1076019-Diastrophus-turgidus	iNaturalist records accessed and verified 2020-12-18
1090	ISO3166-2:CA-NL	Newfoundland and Labrador	CA	present	native	https://www.inaturalist.org/taxa/1076019-Diastrophus-turgidus	iNaturalist records accessed and verified 2020-12-16
1090	ISO3166-2:CA-ON	Ontario	CA	present	native	http://hdl.handle.net/2246/1148
1090	ISO3166-2:CA-ON	Ontario	CA	present	native	https://www.inaturalist.org/taxa/1076019-Diastrophus-turgidus	iNaturalist records accessed and verified 2020-12-16
1090	ISO3166-2:CA-QC	Québec	CA	present	native	https://www.inaturalist.org/taxa/1076019-Diastrophus-turgidus	iNaturalist records accessed and verified 2020-12-16
1090	ISO3166-2:US-CO	Colorado	US	present	native	http://hdl.handle.net/2246/1964
1090	ISO3166-2:US-ME	Maine	US	present	native	https://www.inaturalist.org/taxa/1076019-Diastrophus-turgidus	iNaturalist records accessed and verified 2020-12-18
1090	ISO3166-2:US-MN	Minnesota	US	present	native	https://www.inaturalist.org/taxa/1076019-Diastrophus-turgidus	iNaturalist records accessed and verified 2020-12-16
1090	ISO3166-2:US-NY	New York	US	present	native	https://www.inaturalist.org/taxa/1076019-Diastrophus-turgidus	iNaturalist records accessed and verified 2020-12-17
1090	ISO3166-2:US-OH	Ohio	US	present	native	http://hdl.handle.net/2246/1964
1090	ISO3166-2:US-VT	Vermont	US	present	native	https://www.inaturalist.org/taxa/1076019-Diastrophus-turgidus	iNaturalist records accessed and verified 2020-12-16
1092	ISO3166-2:US-CA	California	US	present	native	https://hdl.handle.net/2027/mdp.39015068533523
1093	ISO3166-2:US-CA	California	US	present	native	https://www.biodiversitylibrary.org/page/7509063
1093	ISO3166-2:US-CA	California	US	present	native	https://hdl.handle.net/2027/mdp.39015068533523
1093	ISO3166-2:US-CO	Colorado	US	present	native	https://www.biodiversitylibrary.org/page/7509063
1093	ISO3166-2:US-WY	Wyoming	US	present	native	https://www.biodiversitylibrary.org/page/7509063
1094	ISO3166-2:US-CA	California	CA	present	native	https://www.biodiversitylibrary.org/page/32180822
1095	ISO3166-2:CA-ON	Ontario	CA	present	native	https://doi.org/10.4039​/tce.2019.59
1095	ISO3166-2:CA-AB	Alberta	CA	present	native	https://doi.org/10.4039​/tce.2019.59
1095	ISO3166-2:US-CA	California	CA	present	native	https://www.biodiversitylibrary.org/page/16270725
1096	ISO3166-2:CA-AB	Alberta	CA	present	native	https://doi.org/10.4039​/tce.2019.59
1096	ISO3166-2:CA-ON	Ontario	CA	present	native	https://doi.org/10.4039​/tce.2019.59
1096	ISO3166-2:CA-SK	Saskatchewan	CA	present	native	https://doi.org/10.4039​/tce.2019.59
1096	ISO3166-2:US-DC	District of Columbia	US	present	native	https://www.biodiversitylibrary.org/page/57090290
1099	ISO3166-2:US-MA	Massachusetts	US	present	native	https://doi.org/10.5962/bhl.title.42001
1101	ISO3166-2:US-FL	Florida	US	present	native	https://doi.org/10.5962/bhl.title.5074
1102	ISO3166-2:MX-PUE	Puebla	MX	present	native	https://doi.org/10.4039/Ent119215-3
1103	ISO3166-2:CA-ON	Ontario	CA	present	native	https://doi.org/10.4039/Ent119215-3
1103	ISO3166-2:US-IL	Illinois	US	present	native	https://doi.org/10.4039/Ent119215-3
1103	ISO3166-2:US-MA	Massachusetts	US	present	native	https://doi.org/10.4039/Ent119215-3
1103	ISO3166-2:US-OH	Ohio	US	present	native	https://doi.org/10.4039/Ent119215-3
1103	ISO3166-2:US-RI	Rhode Island	US	present	native	https://doi.org/10.4039/Ent119215-3
1104	ISO3166-2:US-AR	Arkansas	US	present	native	https://doi.org/10.4039/Ent119215-3
1104	ISO3166-2:US-CT	Connecticut	US	present	native	https://doi.org/10.4039/Ent119215-3
1104	ISO3166-2:US-DC	District of Columbia	US	present	native	https://doi.org/10.4039/Ent119215-3
1104	ISO3166-2:US-FL	Florida	US	present	native	https://doi.org/10.4039/Ent119215-3
1104	ISO3166-2:US-IL	Illinois	US	present	native	https://doi.org/10.4039/Ent119215-3
1104	ISO3166-2:US-IN	Indiana	US	present	native	https://doi.org/10.4039/Ent119215-3
1104	ISO3166-2:US-MA	Massachusetts	US	present	native	https://doi.org/10.4039/Ent119215-3
1104	ISO3166-2:US-MD	Maryland	US	present	native	https://doi.org/10.4039/Ent119215-3
1104	ISO3166-2:US-ME	Maine	US	present	native	https://doi.org/10.4039/Ent119215-3
1104	ISO3166-2:US-MO	Missouri	US	present	native	https://doi.org/10.4039/Ent119215-3
1104	ISO3166-2:US-NC	North Carolina	US	present	native	https://doi.org/10.4039/Ent119215-3
1104	ISO3166-2:US-NJ	New Jersey	US	present	native	https://doi.org/10.4039/Ent119215-3
1104	ISO3166-2:US-NY	New York	US	present	native	https://doi.org/10.4039/Ent119215-3
1104	ISO3166-2:US-OH	Ohio	US	present	native	https://doi.org/10.4039/Ent119215-3
1104	ISO3166-2:US-OK	Oklahoma	US	present	native	https://doi.org/10.4039/Ent119215-3
1104	ISO3166-2:US-PA	Pennsylvania	US	present	native	https://doi.org/10.4039/Ent119215-3
1104	ISO3166-2:US-RI	Rhode Island	US	present	native	https://doi.org/10.4039/Ent119215-3
1104	ISO3166-2:US-TN	Tennessee	US	present	native	https://doi.org/10.4039/Ent119215-3
1104	ISO3166-2:US-VA	Virginia	US	present	native	https://doi.org/10.4039/Ent119215-3
1104	ISO3166-2:US-WV	West Virginia	US	present	native	https://doi.org/10.4039/Ent119215-3
1106	ISO3166-2:US-AL	Alabama	US	present	native	https://doi.org/10.4039/Ent119215-3
1106	ISO3166-2:US-CT	Connecticut	US	present	native	https://doi.org/10.4039/Ent119215-3
1106	ISO3166-2:US-MD	Maryland	US	present	native	https://doi.org/10.4039/Ent119215-3
1106	ISO3166-2:US-NC	North Carolina	US	present	native	https://doi.org/10.4039/Ent119215-3
1106	ISO3166-2:US-NY	New York	US	present	native	https://doi.org/10.4039/Ent119215-3
1106	ISO3166-2:US-OH	Ohio	US	present	native	https://doi.org/10.4039/Ent119215-3
1106	ISO3166-2:US-VA	Virginia	US	present	native	https://doi.org/10.4039/Ent119215-3
1106	ISO3166-2:US-VA	Virginia	US	present	native	https://doi.org/10.4039/Ent119215-3
1106	ISO3166-2:US-WV	West Virginia	US	present	native	https://doi.org/10.4039/Ent119215-3
1107	ISO3166-2:US-CO	Colorado	US	present	native	https://www.biodiversitylibrary.org/page/27851636
1107	ISO3166-2:US-UT	Utah	US	present	native	https://doi.org/10.1093/aesa/44.2.213
1109	ISO3166-2:US-OR	Oregon	US	present	native	https://www.biodiversitylibrary.org/page/3055840
1111	ISO3166-2:CA-AB	Alberta	CA	present	native	http://doi.org/10.3752/9780968932148.ch12
1111	ISO3166-2:CA-BC	British Columbia	CA	present	native	http://doi.org/10.3752/9780968932148.ch12
1111	ISO3166-2:CA-SK	Saskatchewan	CA	present	native	http://doi.org/10.3752/9780968932148.ch12
1111	ISO3166-2:US-OR	Oregon	US	present	native	https://www.biodiversitylibrary.org/page/3055840
1113	ISO3166-2:US-ID	Idaho	US	present	native	https://hdl.handle.net/2027/njp.32101076432150?urlappend=%3Bseq=47
1113	ISO3166-2:US-OR	Oregon	US	present	native	https://hdl.handle.net/2027/njp.32101076432150?urlappend=%3Bseq=47
1115	ISO3166-2:CA-AB	Alberta	CA	present	native	http://doi.org/10.3752/9780968932148.ch12
1115	ISO3166-2:CA-AB	Alberta	CA	present	native	https://www.inaturalist.org/taxa/487280-Diplolepis-bicolor	iNaturalist records accessed and verified 2020-12-22
1115	ISO3166-2:CA-BC	British Columbia	CA	present	native	http://doi.org/10.3752/9780968932148.ch12
1115	ISO3166-2:CA-BC	British Columbia	CA	present	native	https://www.inaturalist.org/taxa/487280-Diplolepis-bicolor	iNaturalist records accessed and verified 2020-12-22
1115	ISO3166-2:CA-MB	Manitoba	CA	present	native	http://doi.org/10.3752/9780968932148.ch12
1115	ISO3166-2:CA-NB	New Brunswick	CA	present	native	http://doi.org/10.3752/9780968932148.ch12
1115	ISO3166-2:CA-NS	Nova Scotia	CA	present	native	http://doi.org/10.3752/9780968932148.ch12
1115	ISO3166-2:CA-ON	Ontario	CA	present	native	http://doi.org/10.3752/9780968932148.ch12
1115	ISO3166-2:CA-ON	Ontario	CA	present	native	https://www.inaturalist.org/taxa/487280-Diplolepis-bicolor	iNaturalist records accessed and verified 2020-12-22
1115	ISO3166-2:CA-QC	Québec	CA	present	native	http://doi.org/10.3752/9780968932148.ch12
1115	ISO3166-2:CA-QC	Québec	CA	present	native	https://www.inaturalist.org/taxa/487280-Diplolepis-bicolor	iNaturalist records accessed and verified 2020-12-22
1115	ISO3166-2:CA-SK	Saskatchewan	CA	present	native	http://doi.org/10.3752/9780968932148.ch12
1115	ISO3166-2:US-AR	Arkansas	US	present	native	https://www.inaturalist.org/taxa/487280-Diplolepis-bicolor	iNaturalist records accessed and verified 2020-12-22
1115	ISO3166-2:US-CA	California	US	present	native	https://www.inaturalist.org/taxa/487280-Diplolepis-bicolor	iNaturalist records accessed and verified 2020-12-22
1115	ISO3166-2:US-CT	Connecticut	US	present	native	https://www.inaturalist.org/taxa/487280-Diplolepis-bicolor	iNaturalist records accessed and verified 2020-12-22
1115	ISO3166-2:US-ID	Idaho	US	present	native	https://www.inaturalist.org/taxa/487280-Diplolepis-bicolor	iNaturalist records accessed and verified 2020-12-22
1115	ISO3166-2:US-IL	Illinois	US	present	native	https://www.inaturalist.org/taxa/487280-Diplolepis-bicolor	iNaturalist records accessed and verified 2020-12-22
1115	ISO3166-2:US-IN	Indiana	US	present	native	https://www.inaturalist.org/taxa/487280-Diplolepis-bicolor	iNaturalist records accessed and verified 2020-12-22
1115	ISO3166-2:US-KY	Kentucky	US	present	native	https://www.inaturalist.org/taxa/487280-Diplolepis-bicolor	iNaturalist records accessed and verified 2020-12-22
1115	ISO3166-2:US-MD	Maryland	US	present	native	https://www.inaturalist.org/taxa/487280-Diplolepis-bicolor	iNaturalist records accessed and verified 2020-12-22
1115	ISO3166-2:US-ME	Maine	US	present	native	https://www.inaturalist.org/taxa/487280-Diplolepis-bicolor	iNaturalist records accessed and verified 2020-12-22
1115	ISO3166-2:US-MI	Michigan	US	present	native	https://www.inaturalist.org/taxa/487280-Diplolepis-bicolor	iNaturalist records accessed and verified 2020-12-22
1115	ISO3166-2:US-MN	Minnesota	US	present	native	https://www.inaturalist.org/taxa/487280-Diplolepis-bicolor	iNaturalist records accessed and verified 2020-12-22
1115	ISO3166-2:US-MO	Missouri	US	present	native	https://www.inaturalist.org/taxa/487280-Diplolepis-bicolor	iNaturalist records accessed and verified 2020-12-22
1115	ISO3166-2:US-MT	Montana	US	present	native	https://www.inaturalist.org/taxa/487280-Diplolepis-bicolor	iNaturalist records accessed and verified 2020-12-22
1115	ISO3166-2:US-NC	North Carolina	US	present	native	https://www.inaturalist.org/taxa/487280-Diplolepis-bicolor	iNaturalist records accessed and verified 2020-12-22
1115	ISO3166-2:US-NH	New Hampshire	US	present	native	https://www.inaturalist.org/taxa/487280-Diplolepis-bicolor	iNaturalist records accessed and verified 2020-12-22
1115	ISO3166-2:US-NJ	New Jersey	US	present	native	https://www.inaturalist.org/taxa/487280-Diplolepis-bicolor	iNaturalist records accessed and verified 2020-12-22
1115	ISO3166-2:US-NY	New York	US	present	native	https://www.inaturalist.org/taxa/487280-Diplolepis-bicolor	iNaturalist records accessed and verified 2020-12-22
1115	ISO3166-2:US-OH	Ohio	US	present	native	https://www.inaturalist.org/taxa/487280-Diplolepis-bicolor	iNaturalist records accessed and verified 2020-12-22
1115	ISO3166-2:US-PA	Pennsylvania	US	present	native	https://www.inaturalist.org/taxa/487280-Diplolepis-bicolor	iNaturalist records accessed and verified 2020-12-22
1115	ISO3166-2:US-WA	Washington	US	present	native	https://www.inaturalist.org/taxa/487280-Diplolepis-bicolor	iNaturalist records accessed and verified 2020-12-22
1115	ISO3166-2:US-WI	Wisconsin	US	present	native	https://www.inaturalist.org/taxa/487280-Diplolepis-bicolor	iNaturalist records accessed and verified 2020-12-22
1117	ISO3166-2:US-CA	California	US	present	native	https://www.biodiversitylibrary.org/page/30322414
1117	ISO3166-2:US-ID	Idaho	ID	present	native	https://doi.org/10.4039​/tce.2019.59
1117	ISO3166-2:US-CA	California	US	present	native	https://www.inaturalist.org/taxa/497559-Diplolepis-californica	iNaturalist records accessed and verified 2020-12-22
1119	ISO3166-2:CA-ON	Ontario	CA	present	native	https://www.inaturalist.org/taxa/1061879-Diplolepis-dichlocera	iNaturalist records accessed and verified 2020-12-22
1119	ISO3166-2:US-MA	Massachusetts	US	present	native	https://doi.org/10.5962/bhl.title.42001
1121	ISO3166-2:US-IL	Illinois	US	present	native	https://www.biodiversitylibrary.org/page/30322414
1121	ISO3166-2:US-NY	New York	US	present	native	https://www.biodiversitylibrary.org/page/30322414
1121	ISO3166-2:US-SD	South Dakota	US	present	native	https://www.biodiversitylibrary.org/page/27851636
1123	ISO3166-2:CA-BC	British Columbia	CA	present	native	http://doi.org/10.3752/9780968932148.ch12
1123	ISO3166-2:US-ID	Idaho	US	present	native	https://doi.org/10.4039​/tce.2019.59
1123	ISO3166-2:CA-AB	Alberta	CA	present	native	https://doi.org/10.4039​/tce.2019.59
1123	ISO3166-2:CA-ON	Ontario	CA	present	native	https://www.biodiversitylibrary.org/page/30322414
1123	ISO3166-2:US-AZ	Arizona	US	present	native	http://doi.org/10.3752/9780968932148.ch12
1123	ISO3166-2:US-CO	Colorado	US	present	native	https://books.google.com/books?id=VhApAAAAYAAJ
1123	ISO3166-2:US-IL	Illinois	US	present	native	https://www.biodiversitylibrary.org/page/30322414
1123	ISO3166-2:US-MN	Minnesota	US	present	native	https://www.inaturalist.org/observations/52049727	Possible record but requires more data
1123	ISO3166-2:US-NE	Nebraska	US	present	native	http://doi.org/10.3752/9780968932148.ch12
1125	ISO3166-2:US-CA	California	US	present	native	https://hdl.handle.net/2027/njp.32101076432150?urlappend=%3Bseq=47
1127	ISO3166-2:US-CA	California	US	present	native	https://hdl.handle.net/2027/njp.32101076432150?urlappend=%3Bseq=47
1129	ISO3166-2:CA-AB	Alberta	CA	present	native	https://www.inaturalist.org/taxa/460375-Diplolepis-gracilis	iNaturalist records accessed and verified 2020-12-22
1129	ISO3166-2:CA-BC	British Columbia	CA	present	native	https://www.inaturalist.org/taxa/460375-Diplolepis-gracilis	iNaturalist records accessed and verified 2020-12-22
1129	ISO3166-2:CA-SK	Saskatchewan	CA	present	native	https://doi.org/10.4039​/tce.2019.59
1129	ISO3166-2:US-MN	Minnesota	US	present	native	https://www.inaturalist.org/taxa/460375-Diplolepis-gracilis	iNaturalist records accessed and verified 2020-12-22
1129	ISO3166-2:US-WI	Wisconsin	US	present	native	https://www.inaturalist.org/taxa/460375-Diplolepis-gracilis	iNaturalist records accessed and verified 2020-12-22
1131	ISO3166-2:CA-MB	Manitoba	CA	present	native	https://www.inaturalist.org/taxa/746856-Diplolepis-ignota	iNaturalist records accessed and verified 2020-12-23
1131	ISO3166-2:CA-SK	Saskatchewan	CA	present	native	http://doi.org/10.3752/9780968932148.ch12
1131	ISO3166-2:US-CO	Colorado	US	present	native	https://www.inaturalist.org/taxa/746856-Diplolepis-ignota	iNaturalist records accessed and verified 2020-12-23
1131	ISO3166-2:US-CT	Connecticut	US	present	native	http://hdl.handle.net/2246/1424
1131	ISO3166-2:US-DC	District of Columbia	US	present	native	http://hdl.handle.net/2246/1424
1131	ISO3166-2:US-IA	Iowa	US	present	native	http://hdl.handle.net/2246/1424
1131	ISO3166-2:US-IL	Illinois	US	present	native	https://www.inaturalist.org/taxa/746856-Diplolepis-ignota	iNaturalist records accessed and verified 2020-12-23
1131	ISO3166-2:US-IN	Indiana	US	present	native	https://www.inaturalist.org/taxa/746856-Diplolepis-ignota	iNaturalist records accessed and verified 2020-12-23
1131	ISO3166-2:US-MA	Massachusetts	US	present	native	http://hdl.handle.net/2246/1424
1131	ISO3166-2:US-MT	Montana	US	present	native	https://www.inaturalist.org/taxa/746856-Diplolepis-ignota	iNaturalist records accessed and verified 2020-12-23
1131	ISO3166-2:US-NC	North Carolina	US	present	native	http://hdl.handle.net/2246/1424
1131	ISO3166-2:US-NJ	New Jersey	US	present	native	http://hdl.handle.net/2246/1424
1131	ISO3166-2:US-NY	New York	US	present	native	http://hdl.handle.net/2246/1424
1131	ISO3166-2:US-PA	Pennsylvania	US	present	native	http://hdl.handle.net/2246/1424
1131	ISO3166-2:US-WA	Washington	US	present	native	https://www.inaturalist.org/taxa/746856-Diplolepis-ignota	iNaturalist records accessed and verified 2020-12-23
1134	ISO3166-2:US-CA	California	US	present	native	https://www.biodiversitylibrary.org/page/56375556
1134	ISO3166-2:US-CA	California	US	present	native	https://www.inaturalist.org/taxa/1008389-Diplolepis-inconspicuis	iNaturalist records accessed and verified 2020-12-23
1135	ISO3166-2:US-CA	California	US	present	native	https://doi.org/10.5479/si.00963801.102-3304.315
1135	ISO3166-2:US-CA	California	US	present	native	https://www.inaturalist.org/taxa/565321-Diplolepis-lens	iNaturalist records accessed and verified 2020-12-23
1135	ISO3166-2:US-OR	Oregon	US	present	native	https://doi.org/10.5479/si.00963801.102-3304.315
1135	ISO3166-2:US-WA	Washington	US	present	native	https://doi.org/10.5479/si.00963801.102-3304.315
1136	ISO3166-2:US-NJ	New Jersey	US	present	introduced	https://www.biodiversitylibrary.org/page/30322414
1138	ISO3166-2:CA-ON	Ontario	CA	present	native	http://hdl.handle.net/2246/1424
1138	ISO3166-2:CA-AB	Alberta	CA	present	native	https://doi.org/10.4039​/tce.2019.59
1138	ISO3166-2:US-CT	Connecticut	US	present	native	http://hdl.handle.net/2246/1424
1138	ISO3166-2:US-NY	New York	US	present	native	http://hdl.handle.net/2246/1424
1140	ISO3166-2:US-CO	Colorado	US	present	native	https://www.biodiversitylibrary.org/page/27851636
1142	ISO3166-2:CA-ON	Ontario	CA	present	introduced	https://doi.org/10.17660/ActaHortic.2001.547.10
1142	ISO3166-2:CA-ON	Ontario	CA	present	introduced	https://www.inaturalist.org/taxa/355375-Diplolepis-nervosa	iNaturalist records accessed and verified 2020-12-23
1142	ISO3166-2:CA-QC	Québec	CA	present	introduced	https://www.inaturalist.org/taxa/355375-Diplolepis-nervosa	iNaturalist records accessed and verified 2020-12-23
1142	ISO3166-2:US-OR	Oregon	US	present	introduced	https://www.inaturalist.org/taxa/355375-Diplolepis-nervosa	iNaturalist records accessed and verified 2020-12-23
1151	ISO3166-2:CA-AB	Alberta	CA	present	native	http://doi.org/10.3752/9780968932148.ch12
1151	ISO3166-2:CA-BC	British Columbia	CA	present	native	http://doi.org/10.3752/9780968932148.ch12
1151	ISO3166-2:CA-ON	Ontario	CA	present	native	http://doi.org/10.3752/9780968932148.ch12
1151	ISO3166-2:CA-PE	Prince Edward Island	CA	present	native	http://doi.org/10.3752/9780968932148.ch12
1151	ISO3166-2:CA-SK	Saskatchewan	CA	present	native	http://doi.org/10.3752/9780968932148.ch12
1151	ISO3166-2:US-IL	Illinois	US	present	native	https://www.biodiversitylibrary.org/page/2591401
1151	ISO3166-2:US-MA	Massachusetts	US	present	native	https://www.biodiversitylibrary.org/page/2591401
1153	ISO3166-2:CA-SK	Saskatchewan	CA	present	native	https://doi.org/10.4039​/tce.2019.59
1153	ISO3166-2:US-WA	Washington	US	present	native	https://doi.org/10.4039​/tce.2019.59
1153	ISO3166-2:US-ID	Idaho	US	present	native	https://doi.org/10.4039​/tce.2019.59
1153	ISO3166-2:US-OR	Oregon	US	present	native	https://www.biodiversitylibrary.org/page/3055840
1155	ISO3166-2:US-OR	Oregon	US	present	native	https://www.biodiversitylibrary.org/page/3055840
1157	ISO3166-2:CA-AB	Alberta	CA	present	native	http://doi.org/10.3752/9780968932148.ch12
1157	ISO3166-2:CA-BC	British Columbia	CA	present	native	http://doi.org/10.3752/9780968932148.ch12
1157	ISO3166-2:CA-MB	Manitoba	CA	present	native	http://doi.org/10.3752/9780968932148.ch12
1157	ISO3166-2:CA-ON	Ontario	CA	present	native	http://doi.org/10.3752/9780968932148.ch12
1157	ISO3166-2:CA-QC	Québec	CA	present	native	http://doi.org/10.3752/9780968932148.ch12
1157	ISO3166-2:CA-SK	Saskatchewan	CA	present	native	http://doi.org/10.3752/9780968932148.ch12
1157	ISO3166-2:CA-YT	Yukon	CA	present	native	http://doi.org/10.3752/9780968932148.ch12
1157	ISO3166-2:US-AK	Alaska	US	present	native	http://doi.org/10.3752/9780968932148.ch12
1157	ISO3166-2:US-CA	California	US	present	native	https://books.google.com/books?id=VhApAAAAYAAJ
1157	ISO3166-2:US-CO	Colorado	US	present	native	https://books.google.com/books?id=VhApAAAAYAAJ
1160	ISO3166-2:US-IN	Indiana	US	present	native	https://www.biodiversitylibrary.org/page/30322414
1162	ISO3166-2:CA	Canada	CA	present	native	http://hdl.handle.net/2246/1424
1162	ISO3166-2:CA-BC	British Columbia	CA	present	native	http://doi.org/10.3752/9780968932148.ch12
1162	ISO3166-2:CA-MB	Manitoba	CA	present	native	https://www.inaturalist.org/taxa/500695-Diplolepis-radicum	iNaturalist records accessed and verified 2020-12-30
1162	ISO3166-2:CA-ON	Ontario	CA	present	native	http://doi.org/10.3752/9780968932148.ch12
1162	ISO3166-2:US-CO	Colorado	US	present	native	http://doi.org/10.3752/9780968932148.ch12
1162	ISO3166-2:US-CT	Connecticut	US	present	native	http://hdl.handle.net/2246/1424
1162	ISO3166-2:US-DC	District of Columbia	US	present	native	http://hdl.handle.net/2246/1424
1162	ISO3166-2:US-IL	Illinois	US	present	native	http://hdl.handle.net/2246/1424
1162	ISO3166-2:US-IN	Indiana	US	present	native	http://hdl.handle.net/2246/1424
1162	ISO3166-2:US-MA	Massachusetts	US	present	native	http://hdl.handle.net/2246/1424
1162	ISO3166-2:US-MN	Minnesota	US	present	native	https://www.inaturalist.org/taxa/500695-Diplolepis-radicum	iNaturalist records accessed and verified 2020-12-30
1162	ISO3166-2:US-NC	North Carolina	US	present	native	http://hdl.handle.net/2246/1424
1162	ISO3166-2:US-NJ	New Jersey	US	present	native	http://hdl.handle.net/2246/1424
1162	ISO3166-2:US-NY	New York	US	present	native	http://hdl.handle.net/2246/1424
1162	ISO3166-2:US-OH	Ohio	US	present	native	http://hdl.handle.net/2246/1424
1162	ISO3166-2:US-OR	Oregon	US	present	native	http://doi.org/10.3752/9780968932148.ch12
1162	ISO3166-2:US-PA	Pennsylvania	US	present	native	http://hdl.handle.net/2246/1424
1162	ISO3166-2:US-WA	Washington	US	present	native	http://doi.org/10.3752/9780968932148.ch12
1170	ISO3166-2:CA-AB	Alberta	CA	present	introduced	https://www.inaturalist.org/taxa/205320-Diplolepis-rosae	iNaturalist records accessed and verified 2020-12-30
1170	ISO3166-2:CA-BC	British Columbia	CA	present	introduced	https://www.inaturalist.org/taxa/205320-Diplolepis-rosae	iNaturalist records accessed and verified 2020-12-30
1170	ISO3166-2:CA-NB	New Brunswick	CA	present	introduced	https://www.inaturalist.org/taxa/205320-Diplolepis-rosae	iNaturalist records accessed and verified 2020-12-30
1170	ISO3166-2:CA-NL	Newfoundland and Labrador	CA	present	introduced	https://www.inaturalist.org/taxa/205320-Diplolepis-rosae	iNaturalist records accessed and verified 2020-12-30
1170	ISO3166-2:CA-NS	Nova Scotia	CA	present	introduced	https://www.inaturalist.org/taxa/205320-Diplolepis-rosae	iNaturalist records accessed and verified 2020-12-30
1170	ISO3166-2:CA-ON	Ontario	CA	present	introduced	https://www.inaturalist.org/taxa/205320-Diplolepis-rosae	iNaturalist records accessed and verified 2020-12-30
1170	ISO3166-2:CA-QC	Québec	CA	present	introduced	https://www.inaturalist.org/taxa/205320-Diplolepis-rosae	iNaturalist records accessed and verified 2020-12-30
1170	ISO3166-2:US-CA	California	US	present	introduced	https://www.inaturalist.org/taxa/205320-Diplolepis-rosae	iNaturalist records accessed and verified 2020-12-30
1170	ISO3166-2:US-CO	Colorado	US	present	introduced	https://www.inaturalist.org/taxa/205320-Diplolepis-rosae	iNaturalist records accessed and verified 2020-12-30
1170	ISO3166-2:US-DC	District of Columbia	US	present	introduced	http://hdl.handle.net/2246/1424
1170	ISO3166-2:US-ID	Idaho	US	present	introduced	https://www.inaturalist.org/taxa/205320-Diplolepis-rosae	iNaturalist records accessed and verified 2020-12-30
1170	ISO3166-2:US-IL	Illinois	US	present	introduced	https://www.inaturalist.org/taxa/205320-Diplolepis-rosae	iNaturalist records accessed and verified 2020-12-30
1170	ISO3166-2:US-KS	Kansas	US	present	introduced	http://hdl.handle.net/2246/1424
1170	ISO3166-2:US-MA	Massachusetts	US	present	introduced	https://www.inaturalist.org/taxa/205320-Diplolepis-rosae	iNaturalist records accessed and verified 2020-12-30
1170	ISO3166-2:US-ME	Maine	US	present	introduced	https://www.inaturalist.org/taxa/205320-Diplolepis-rosae	iNaturalist records accessed and verified 2020-12-30
1170	ISO3166-2:US-MI	Michigan	US	present	introduced	https://www.inaturalist.org/taxa/205320-Diplolepis-rosae	iNaturalist records accessed and verified 2020-12-30
1170	ISO3166-2:US-MT	Montana	US	present	introduced	https://www.inaturalist.org/taxa/205320-Diplolepis-rosae	iNaturalist records accessed and verified 2020-12-30
1170	ISO3166-2:US-NC	North Carolina	US	present	introduced	https://www.inaturalist.org/taxa/205320-Diplolepis-rosae	iNaturalist records accessed and verified 2020-12-30
1170	ISO3166-2:US-NH	New Hampshire	US	present	introduced	https://www.inaturalist.org/taxa/205320-Diplolepis-rosae	iNaturalist records accessed and verified 2020-12-30
1170	ISO3166-2:US-NY	New York	US	present	introduced	https://www.inaturalist.org/taxa/205320-Diplolepis-rosae	iNaturalist records accessed and verified 2020-12-30
1170	ISO3166-2:US-OH	Ohio	US	present	introduced	https://www.inaturalist.org/taxa/205320-Diplolepis-rosae	iNaturalist records accessed and verified 2020-12-30
1170	ISO3166-2:US-OR	Oregon	US	present	introduced	https://www.inaturalist.org/taxa/205320-Diplolepis-rosae	iNaturalist records accessed and verified 2020-12-30
1170	ISO3166-2:US-PA	Pennsylvania	US	present	introduced	http://hdl.handle.net/2246/1424
1170	ISO3166-2:US-RI	Rhode Island	US	present	introduced	http://hdl.handle.net/2246/1424
1170	ISO3166-2:US-SC	South Carolina	US	present	introduced	https://www.inaturalist.org/taxa/205320-Diplolepis-rosae	iNaturalist records accessed and verified 2020-12-30
1170	ISO3166-2:US-UT	Utah	US	present	introduced	https://www.inaturalist.org/taxa/205320-Diplolepis-rosae	iNaturalist records accessed and verified 2020-12-30
1170	ISO3166-2:US-VA	Virginia	US	present	introduced	https://www.inaturalist.org/taxa/205320-Diplolepis-rosae	iNaturalist records accessed and verified 2020-12-30
1170	ISO3166-2:US-VT	Vermont	US	present	introduced	https://www.inaturalist.org/taxa/205320-Diplolepis-rosae	iNaturalist records accessed and verified 2020-12-30
1170	ISO3166-2:US-WA	Washington	US	present	introduced	https://www.inaturalist.org/taxa/205320-Diplolepis-rosae	iNaturalist records accessed and verified 2020-12-30
1170	ISO3166-2:US-WV	West Virginia	US	present	introduced	https://www.inaturalist.org/taxa/205320-Diplolepis-rosae	iNaturalist records accessed and verified 2020-12-30
1172	ISO3166-2:CA-ON	Ontario	CA	present	native	https://doi.org/10.4039​/tce.2019.59
1172	ISO3166-2:CA-AB	Alberta	CA	present	native	https://doi.org/10.4039​/tce.2019.59
1172	ISO3166-2:US-WA	Washington	USA	present	native	https://doi.org/10.4039​/tce.2019.59
1172	ISO3166-2:CA-BC	British Columbia	CA	present	native	https://www.inaturalist.org/taxa/565322-Diplolepis-rosaefolii	iNaturalist records accessed and verified 2020-12-30
1172	ISO3166-2:CA-MB	Manitoba	CA	present	native	https://www.inaturalist.org/taxa/565322-Diplolepis-rosaefolii	iNaturalist records accessed and verified 2020-12-30
1172	ISO3166-2:CA-NL	Newfoundland and Labrador	CA	present	native	http://doi.org/10.3752/9780968932148.ch12
1172	ISO3166-2:CA-NS	Nova Scotia	CA	present	native	https://www.inaturalist.org/taxa/565322-Diplolepis-rosaefolii	iNaturalist records accessed and verified 2020-12-30
1172	ISO3166-2:CA-SK	Saskatchewan	CA	present	native	http://doi.org/10.3752/9780968932148.ch12
1172	ISO3166-2:CA-YT	Yukon	CA	present	native	http://doi.org/10.3752/9780968932148.ch12
1172	ISO3166-2:US-CA	California	US	present	native	https://www.inaturalist.org/taxa/565322-Diplolepis-rosaefolii	iNaturalist records accessed and verified 2020-12-30
1172	ISO3166-2:US-CO	Colorado	US	present	native	https://www.biodiversitylibrary.org/page/30321290
1172	ISO3166-2:US-IL	Illinois	US	present	native	https://www.inaturalist.org/taxa/565322-Diplolepis-rosaefolii	iNaturalist records accessed and verified 2020-12-30
1172	ISO3166-2:US-PA	Pennsylvania	US	present	native	https://www.inaturalist.org/taxa/565322-Diplolepis-rosaefolii	iNaturalist records accessed and verified 2020-12-30
1175	ISO3166-2:US-WY	Wyoming	US	present	native	https://doi.org/10.5479/si.00963801.19-1102.113
1177	ISO3166-2:CA-AB	Alberta	CA	present	native	https://www.inaturalist.org/taxa/746857-Diplolepis-spinosa	iNaturalist records accessed and verified 2020-12-31
1177	ISO3166-2:CA-BC	British Columbia	CA	present	native	http://doi.org/10.3752/9780968932148.ch12
1177	ISO3166-2:CA-BC	British Columbia	CA	present	native	https://www.inaturalist.org/taxa/746857-Diplolepis-spinosa	iNaturalist records accessed and verified 2020-12-31
1177	ISO3166-2:CA-MB	Manitoba	CA	present	native	https://www.inaturalist.org/taxa/746857-Diplolepis-spinosa	iNaturalist records accessed and verified 2020-12-31
1177	ISO3166-2:CA-ON	Ontario	CA	present	native	http://doi.org/10.3752/9780968932148.ch12
1177	ISO3166-2:CA-ON	Ontario	CA	present	native	https://www.inaturalist.org/taxa/746857-Diplolepis-spinosa	iNaturalist records accessed and verified 2020-12-31
1177	ISO3166-2:CA-SK	Saskatchewan	CA	present	native	https://www.inaturalist.org/taxa/746857-Diplolepis-spinosa	iNaturalist records accessed and verified 2020-12-31
1177	ISO3166-2:US-CA	California	US	present	native	https://www.inaturalist.org/taxa/746857-Diplolepis-spinosa	iNaturalist records accessed and verified 2020-12-31
1177	ISO3166-2:US-CO	Colorado	US	present	native	https://www.inaturalist.org/taxa/746857-Diplolepis-spinosa	iNaturalist records accessed and verified 2020-12-31
1177	ISO3166-2:US-FL	Florida	US	present	native	https://doi.org/10.2307/25076487
1177	ISO3166-2:US-ID	Idaho	US	present	native	https://www.inaturalist.org/taxa/746857-Diplolepis-spinosa	iNaturalist records accessed and verified 2020-12-31
1177	ISO3166-2:US-IL	Illinois	US	present	native	https://www.inaturalist.org/taxa/746857-Diplolepis-spinosa	iNaturalist records accessed and verified 2020-12-31
1177	ISO3166-2:US-MA	Massachusetts	US	present	native	https://www.inaturalist.org/taxa/746857-Diplolepis-spinosa	iNaturalist records accessed and verified 2020-12-31
1177	ISO3166-2:US-ME	Maine	US	present	native	https://www.inaturalist.org/taxa/746857-Diplolepis-spinosa	iNaturalist records accessed and verified 2020-12-31
1177	ISO3166-2:US-MN	Minnesota	US	present	native	https://www.inaturalist.org/taxa/746857-Diplolepis-spinosa	iNaturalist records accessed and verified 2020-12-31
1177	ISO3166-2:US-WA	Washington	US	present	native	https://www.inaturalist.org/taxa/746857-Diplolepis-spinosa	iNaturalist records accessed and verified 2020-12-31
1181	ISO3166-2:US-CA	California	US	present	native	https://doi.org/10.5479/si.00963801.102-3304.315
1182	ISO3166-2:CA-AB	Alberta	CA	present	native	https://doi.org/10.4039/ent1161623-12
1182	ISO3166-2:CA-MB	Manitoba	CA	present	native	https://www.inaturalist.org/taxa/746859-Diplolepis-triforma	iNaturalist records accessed and verified 2021-01-01
1182	ISO3166-2:CA-ON	Ontario	CA	present	native	https://doi.org/10.4039/ent1161623-12
1182	ISO3166-2:CA-SK	Saskatchewan	CA	present	native	https://doi.org/10.4039/ent1161623-12
1182	ISO3166-2:US-MN	Minnesota	US	present	native	https://www.inaturalist.org/taxa/746859-Diplolepis-triforma	iNaturalist records accessed and verified 2021-01-01
1185	ISO3166-2:US	United States of America	US	present	native	https://www.biodiversitylibrary.org/page/25455691
1186	ISO3166-2:US-UT	Utah	US	present	native	https://www.biodiversitylibrary.org/page/7490889
1189	ISO3166-2:CA-BC	British Columbia	CA	present	native	http://doi.org/10.3752/9780968932148.ch12
1189	ISO3166-2:CA-BC	British Columbia	CA	present	native	https://www.inaturalist.org/taxa/539130-Diplolepis-variabilis	iNaturalist records accessed and verified 2021-01-01
1189	ISO3166-2:US-CO	Colorado	US	present	native	http://hdl.handle.net/2246/1424
1189	ISO3166-2:US-ID	Idaho	US	present	native	http://hdl.handle.net/2246/1424
1189	ISO3166-2:US-TX	Texas	US	present	native	http://hdl.handle.net/2246/1424
1189	ISO3166-2:US-UT	Utah	US	present	native	https://www.biodiversitylibrary.org/page/7490889
1189	ISO3166-2:US-UT	Utah	US	present	native	http://hdl.handle.net/2246/1424
1189	ISO3166-2:US-WA	Washington	US	present	native	https://www.inaturalist.org/taxa/539130-Diplolepis-variabilis	iNaturalist records accessed and verified 2021-01-01
1189	ISO3166-2:US-WY	Wyoming	US	present	native	http://hdl.handle.net/2246/1424
1192	ISO3166-2:US-DC	District of Columbia	US	present	native	https://www.biodiversitylibrary.org/page/57090290
1192	ISO3166-2:US-DC	District of Columbia	US	present	native	http://hdl.handle.net/2246/1424
1192	ISO3166-2:US-NY	New York	US	present	native	http://hdl.handle.net/2246/1424
1194	ISO3166-2:US-CA	California	US	present	native	https://www.biodiversitylibrary.org/page/9141062
1197	ISO3166-2:US-DC	District of Columbia	US	present	native	https://www.biodiversitylibrary.org/page/7735409
1197	ISO3166-2:US-MO	Missouri	US	present	native	https://www.biodiversitylibrary.org/page/7735409
1198	ISO3166-2:US-FL	Florida	US	present	native	https://doi.org/10.1163/1876312X-45032116
1199	ISO3166-2:US-CA	California	US	present	native	https://doi.org/10.11646/zootaxa.4906.1.1
1202	ISO3166-2:MX-CMX	Ciudad de México	MX	present	native	https://doi.org/10.11646/zootaxa.4906.1.1
1203	ISO3166-2:US-CO	Colorado	US	present	native	https://doi.org/10.11646/zootaxa.4906.1.1
1203	ISO3166-2:US-MI	Michigan	US	present	native	https://doi.org/10.11646/zootaxa.4906.1.1
1204	ISO3166-2:US-FL	Florida	US	present	native	https://doi.org/10.11646/zootaxa.4906.1.1
1205	ISO3166-2:US-CO	Colorado	US	present	native	https://doi.org/10.11646/zootaxa.4906.1.1
1206	ISO3166-2:US-FL	Florida	US	present	native	https://doi.org/10.11646/zootaxa.4906.1.1
1207	ISO3166-2:US-CA	California	US	present	native	https://doi.org/10.11646/zootaxa.4906.1.1
1208	ISO3166-2:US-CA	California	US	present	native	https://doi.org/10.11646/zootaxa.4906.1.1
1210	ISO3166-2:US-FL	Florida	US	present	native	https://doi.org/10.11646/zootaxa.4906.1.1
1213	ISO3166-2:US-DC	District of Columbia	US	present	native	https://doi.org/10.11646/zootaxa.4906.1.1
1213	ISO3166-2:US-IL	Illinois	US	present	native	https://doi.org/10.11646/zootaxa.4906.1.1
1213	ISO3166-2:US-NJ	New Jersey	US	present	native	https://doi.org/10.11646/zootaxa.4906.1.1
1213	ISO3166-2:US-NY	New York	US	present	native	https://doi.org/10.11646/zootaxa.4906.1.1
1213	ISO3166-2:US-IA	Iowa	US	present	native	https://doi.org/10.1093/isd/ixaa017
1213	ISO3166-2:US-MS	Missouri	US	present	native	https://doi.org/10.1093/isd/ixaa017
1213	ISO3166-2:US-KY	Kentucky	US	present	native	https://doi.org/10.1093/isd/ixaa017
1213	ISO3166-2:US-KS	Kansas	US	present	native	https://doi.org/10.1093/isd/ixaa017
1213	ISO3166-2:US-WI	Wisconsin	US	present	native	https://doi.org/10.11646/zootaxa.4906.1.1
1214	ISO3166-2:US-CA	California	US	present	native	https://doi.org/10.11646/zootaxa.4906.1.1
1216	ISO3166-2:MX-MIC	Michoacán de Ocampo	MX	present	native	https://doi.org/10.11646/zootaxa.4906.1.1
1217	ISO3166-2:MX-AGU	Aguascalientes	MX	present	native	https://doi.org/10.11646/zootaxa.4906.1.1
1217	ISO3166-2:MX-CMX	Ciudad de México	MX	present	native	https://doi.org/10.11646/zootaxa.4906.1.1
1217	ISO3166-2:MX-GUA	Guanajuato	MX	present	native	https://doi.org/10.11646/zootaxa.4906.1.1
1217	ISO3166-2:MX-HID	Hidalgo	MX	present	native	https://doi.org/10.11646/zootaxa.4906.1.1
1217	ISO3166-2:MX-MEX	México	MX	present	native	https://doi.org/10.11646/zootaxa.4906.1.1
1217	ISO3166-2:MX-MIC	Michoacán de Ocampo	MX	present	native	https://doi.org/10.11646/zootaxa.4906.1.1
1217	ISO3166-2:MX-MOR	Morelos	MX	present	native	https://doi.org/10.11646/zootaxa.4906.1.1
1217	ISO3166-2:MX-OAX	Oaxaca	MX	present	native	https://doi.org/10.11646/zootaxa.4906.1.1
1217	ISO3166-2:MX-PUE	Puebla	MX	present	native	https://doi.org/10.11646/zootaxa.4906.1.1
1217	ISO3166-2:MX-TLA	Tlaxcala	MX	present	native	https://doi.org/10.11646/zootaxa.4906.1.1
1217	ISO3166-2:MX-VER	Veracruz de Ignacio de la Llave	MX	present	native	https://doi.org/10.11646/zootaxa.4906.1.1
1217	ISO3166-2:MX-ZAC	Zacatecas	MX	present	native	https://doi.org/10.11646/zootaxa.4906.1.1
1217	ISO3166-2:US-CA	California	US	present	native	https://doi.org/10.11646/zootaxa.4906.1.1
1217	ISO3166-2:US-FL	Florida	US	present	native	https://doi.org/10.11646/zootaxa.4906.1.1
1221	ISO3166-2:US-CA	California	US	present	native	https://doi.org/10.11646/zootaxa.4906.1.1
1222	ISO3166-2:US-IA	Iowa	US	present	native	https://doi.org/10.1093/isd/ixaa017
1222	ISO3166-2:US-MO	Missouri	US	present	native	https://doi.org/10.1093/isd/ixaa017
1222	ISO3166-2:US-FL	Florida	US	present	native	https://doi.org/10.11646/zootaxa.4906.1.1
1223	ISO3166-2:US-CA	California	US	present	native	https://doi.org/10.11646/zootaxa.4906.1.1
1224	ISO3166-2:US-CA	California	US	present	native	https://doi.org/10.11646/zootaxa.4906.1.1	Lobato-Vila & Pujade-Villar, 2021 notes that records from this locality requires further confirmation
1224	ISO3166-2:US-DC	District of Columbia	US	present	native	https://doi.org/10.11646/zootaxa.4906.1.1
1224	ISO3166-2:US-MI	Michigan	US	present	native	https://doi.org/10.11646/zootaxa.4906.1.1	Lobato-Vila & Pujade-Villar, 2021 notes that records from this locality requires further confirmation
1225	ISO3166-2:US-CA	California	US	present	native	https://doi.org/10.11646/zootaxa.4906.1.1
1226	ISO3166-2:US-CA	California	US	present	native	https://doi.org/10.11646/zootaxa.4906.1.1
1228	ISO3166-2:US-DE	Delaware	US	present	native	https://doi.org/10.11646/zootaxa.4906.1.1
1228	ISO3166-2:US-MN	Minnesota	US	present	native	https://doi.org/10.11646/zootaxa.4906.1.1
1229	ISO3166-2:MX-MOR	Morelos	MX	present	native	https://doi.org/10.11646/zootaxa.4906.1.1
1230	ISO3166-2:CA-ON	Ontario	CA	present	native	https://doi.org/10.11646/zootaxa.4906.1.1
1230	ISO3166-2:US-IA	Iowa	US	present	native	https://doi.org/10.11646/zootaxa.4906.1.1
1230	ISO3166-2:US-KY	Kentucky	US	present	native	https://doi.org/10.1093/isd/ixaa017
1230	ISO3166-2:US-IL	Illinois	US	present	native	https://doi.org/10.11646/zootaxa.4906.1.1
1230	ISO3166-2:US-NY	New York	US	present	native	https://doi.org/10.11646/zootaxa.4906.1.1
1231	ISO3166-2:MX-HID	Hidalgo	MX	present	native	https://doi.org/10.11646/zootaxa.4906.1.1
1231	ISO3166-2:MX-MOR	Morelos	MX	present	native	https://doi.org/10.11646/zootaxa.4906.1.1
1231	ISO3166-2:MX-PUE	Puebla	MX	present	native	https://doi.org/10.11646/zootaxa.4906.1.1
1232	ISO3166-2:US-FL	Florida	US	present	native	https://doi.org/10.11646/zootaxa.4906.1.1
1232	ISO3166-2:US-VA	Virginia	US	present	native	https://doi.org/10.11646/zootaxa.4906.1.1
1233	ISO3166-2:MX-AGU	Aguascalientes	MX	present	native	https://doi.org/10.11646/zootaxa.4906.1.1
1233	ISO3166-2:MX-CMX	Ciudad de México	MX	present	native	https://doi.org/10.11646/zootaxa.4906.1.1
1233	ISO3166-2:MX-GUA	Guanajuato	MX	present	native	https://doi.org/10.11646/zootaxa.4906.1.1
1233	ISO3166-2:MX-JAL	Jalisco	MX	present	native	https://doi.org/10.11646/zootaxa.4906.1.1
1233	ISO3166-2:MX-MEX	México	MX	present	native	https://doi.org/10.11646/zootaxa.4906.1.1
1233	ISO3166-2:MX-MIC	Michoacán de Ocampo	MX	present	native	https://doi.org/10.11646/zootaxa.4906.1.1
1233	ISO3166-2:MX-MOR	Morelos	MX	present	native	https://doi.org/10.11646/zootaxa.4906.1.1
1233	ISO3166-2:MX-PUE	Puebla	MX	present	native	https://doi.org/10.11646/zootaxa.4906.1.1
1233	ISO3166-2:MX-QUE	Querétaro	MX	present	native	https://doi.org/10.11646/zootaxa.4906.1.1
1233	ISO3166-2:MX-ZAC	Zacatecas	MX	present	native	https://doi.org/10.11646/zootaxa.4906.1.1
1236	ISO3166-2:US-CA	California	US	present	native	https://doi.org/10.11646/zootaxa.4906.1.1
1238	ISO3166-2:MX-CMX	Ciudad de México	MX	present	native	https://doi.org/10.11646/zootaxa.4906.1.1
1238	ISO3166-2:MX-GUA	Guanajuato	MX	present	native	https://doi.org/10.11646/zootaxa.4906.1.1
1238	ISO3166-2:MX-MEX	México	MX	present	native	https://doi.org/10.11646/zootaxa.4906.1.1
1238	ISO3166-2:MX-MIC	Michoacán de Ocampo	MX	present	native	https://doi.org/10.11646/zootaxa.4906.1.1
1238	ISO3166-2:MX-MOR	Morelos	MX	present	native	https://doi.org/10.11646/zootaxa.4906.1.1
1238	ISO3166-2:MX-QUE	Querétaro	MX	present	native	https://doi.org/10.11646/zootaxa.4906.1.1
1240	ISO3166-2:MX-ZAC	Zacatecas	MX	present	native	https://doi.org/10.11646/zootaxa.4906.1.1
1241	ISO3166-2:MX-CMX	Ciudad de México	MX	present	native	https://doi.org/10.11646/zootaxa.4906.1.1
1242	ISO3166-2:US-CO	Colorado	US	present	native	https://doi.org/10.11646/zootaxa.4906.1.1
1242	ISO3166-2:US-NM	New Mexico	US	present	native	https://doi.org/10.11646/zootaxa.4906.1.1
1243	ISO3166-2:US-CO	Colorado	US	present	native	https://doi.org/10.11646/zootaxa.4906.1.1
1243	ISO3166-2:US-IA	Iowa	US	present	native	https://doi.org/10.1093/isd/ixaa017
1243	ISO3166-2:US-MO	Missouri	US	present	native	https://doi.org/10.1093/isd/ixaa017
1243	ISO3166-2:US-OH	Ohio	US	present	native	https://doi.org/10.1093/isd/ixaa017
1243	ISO3166-2:US-PA	Pennsylvania	US	present	native	https://doi.org/10.1093/isd/ixaa017
1243	ISO3166-2:US-IL	Illinois	US	present	native	https://doi.org/10.1093/isd/ixaa017
1243	ISO3166-2:US-DC	District of Columbia	US	present	native	https://doi.org/10.11646/zootaxa.4906.1.1
1243	ISO3166-2:US-MI	Michigan	US	present	native	https://doi.org/10.11646/zootaxa.4906.1.1
1245	ISO3166-2:US-DC	District of Columbia	US	present	native	https://doi.org/10.11646/zootaxa.4906.1.1
1245	ISO3166-2:US-IN	Indiana	US	present	native	https://doi.org/10.11646/zootaxa.4906.1.1
1245	ISO3166-2:US-MI	Michigan	US	present	native	https://doi.org/10.11646/zootaxa.4906.1.1
1245	ISO3166-2:US-MO	Missouri	US	present	native	https://doi.org/10.11646/zootaxa.4906.1.1
1245	ISO3166-2:US-NJ	New Jersey	US	present	native	https://doi.org/10.11646/zootaxa.4906.1.1
1245	ISO3166-2:US-NY	New York	US	present	native	https://doi.org/10.11646/zootaxa.4906.1.1
1245	ISO3166-2:US-VA	Virginia	US	present	native	https://doi.org/10.11646/zootaxa.4906.1.1
1250	ISO3166-2:MX-HID	Hidalgo	MX	present	native	https://doi.org/10.11646/zootaxa.4906.1.1
1250	ISO3166-2:MX-JAL	Jalisco	MX	present	native	https://doi.org/10.11646/zootaxa.4906.1.1
1250	ISO3166-2:MX-MEX	México	MX	present	native	https://doi.org/10.11646/zootaxa.4906.1.1
1250	ISO3166-2:MX-MIC	Michoacán de Ocampo	MX	present	native	https://doi.org/10.11646/zootaxa.4906.1.1
1250	ISO3166-2:MX-MOR	Morelos	MX	present	native	https://doi.org/10.11646/zootaxa.4906.1.1
1251	ISO3166-2:MX-CMX	Ciudad de México	MX	present	native	https://doi.org/10.11646/zootaxa.4906.1.1
1251	ISO3166-2:MX-MEX	México	MX	present	native	https://doi.org/10.11646/zootaxa.4906.1.1
1251	ISO3166-2:MX-MOR	Morelos	MX	present	native	https://doi.org/10.11646/zootaxa.4906.1.1
1251	ISO3166-2:MX-NLE	Nuevo León	MX	present	native	https://doi.org/10.11646/zootaxa.4906.1.1
1251	ISO3166-2:MX-OAX	Oaxaca	MX	present	native	https://doi.org/10.11646/zootaxa.4906.1.1
1251	ISO3166-2:MX-TLA	Tlaxcala	MX	present	native	https://doi.org/10.11646/zootaxa.4906.1.1
1251	ISO3166-2:MX-VER	Veracruz de Ignacio de la Llave	MX	present	native	https://doi.org/10.11646/zootaxa.4906.1.1
1251	ISO3166-2:MX-ZAC	Zacatecas	MX	present	native	https://doi.org/10.11646/zootaxa.4906.1.1
1254	ISO3166-2:US-FL	Florida	US	present	native	https://doi.org/10.11646/zootaxa.4906.1.1
1255	ISO3166-2:US-IL	Illinois	US	present	native	https://doi.org/10.11646/zootaxa.4906.1.1
1257	ISO3166-2:MX-CMX	Ciudad de México	MX	present	native	https://doi.org/10.11646/zootaxa.4906.1.1
1257	ISO3166-2:MX-GUA	Guanajuato	MX	present	native	https://doi.org/10.11646/zootaxa.4906.1.1
1257	ISO3166-2:MX-HID	Hidalgo	MX	present	native	https://doi.org/10.11646/zootaxa.4906.1.1
1257	ISO3166-2:MX-MEX	México	MX	present	native	https://doi.org/10.11646/zootaxa.4906.1.1
1257	ISO3166-2:MX-ZAC	Zacatecas	MX	present	native	https://doi.org/10.11646/zootaxa.4906.1.1
1257	ISO3166-2:US-AZ	Arizona	US	present	native	https://doi.org/10.11646/zootaxa.4906.1.1
1257	ISO3166-2:US-CA	California	US	present	native	https://doi.org/10.11646/zootaxa.4906.1.1
1257	ISO3166-2:US-NM	New Mexico	US	present	native	https://doi.org/10.11646/zootaxa.4906.1.1
1264	ISO3166-2:US-CA	California	US	present	native	https://doi.org/10.11646/zootaxa.4906.1.1
1265	ISO3166-2:US-DC	District of Columbia	US	present	native	https://doi.org/10.11646/zootaxa.4906.1.1
1265	ISO3166-2:US-FL	Florida	US	present	native	https://doi.org/10.11646/zootaxa.4906.1.1
1265	ISO3166-2:US-MO	Missouri	US	present	native	https://doi.org/10.11646/zootaxa.4906.1.1
1265	ISO3166-2:US-VA	Virginia	US	present	native	https://doi.org/10.11646/zootaxa.4906.1.1
1267	ISO3166-2:US-AZ	Arizona	US	present	native	https://doi.org/10.11646/zootaxa.4906.1.1
1267	ISO3166-2:US-CA	California	US	present	native	https://doi.org/10.11646/zootaxa.4906.1.1
1268	ISO3166-2:CA-ON	Ontario	CA	present	native	https://doi.org/10.11646/zootaxa.4906.1.1	Lobato-Vila & Pujade-Villar, 2021 records this species specifically from Ottawa
1268	ISO3166-2:US-CA	California	US	present	native	https://doi.org/10.11646/zootaxa.4906.1.1	Lobato-Vila & Pujade-Villar, 2021 notes that records from this locality requires further confirmation
1268	ISO3166-2:US-CO	Colorado	US	present	native	https://doi.org/10.11646/zootaxa.4906.1.1
1268	ISO3166-2:US-OH	Ohio	US	present	native	https://doi.org/10.1093/isd/ixaa017
1268	ISO3166-2:US-KY	Kentucky	US	present	native	https://doi.org/10.1093/isd/ixaa017
1268	ISO3166-2:US-DC	District of Columbia	US	present	native	https://doi.org/10.11646/zootaxa.4906.1.1
1268	ISO3166-2:US-IA	Iowa	US	present	native	https://doi.org/10.11646/zootaxa.4906.1.1
1268	ISO3166-2:US-IL	Illinois	US	present	native	https://doi.org/10.11646/zootaxa.4906.1.1
1268	ISO3166-2:US-MA	Massachusetts	US	present	native	https://doi.org/10.11646/zootaxa.4906.1.1
1268	ISO3166-2:US-MO	Missouri	US	present	native	https://doi.org/10.1093/isd/ixaa017
1268	ISO3166-2:US-TN	Tennessee	US	present	native	https://doi.org/10.1093/isd/ixaa017
1268	ISO3166-2:US-MI	Michigan	US	present	native	https://doi.org/10.11646/zootaxa.4906.1.1
1268	ISO3166-2:US-NJ	New Jersey	US	present	native	https://doi.org/10.11646/zootaxa.4906.1.1
1268	ISO3166-2:US-NY	New York	US	present	native	https://doi.org/10.11646/zootaxa.4906.1.1
1268	ISO3166-2:US-OR	Oregon	US	present	native	https://doi.org/10.11646/zootaxa.4906.1.1
1268	ISO3166-2:US-WA	Washington	US	present	native	https://doi.org/10.11646/zootaxa.4906.1.1
1272	ISO3166-2:US-CA	California	US	present	native	https://doi.org/10.11646/zootaxa.4906.1.1
1274	ISO3166-2:MX-BCN	Baja California	MX	present	native	https://doi.org/10.11646/zootaxa.4906.1.1
1274	ISO3166-2:US-CA	California	US	present	native	https://doi.org/10.11646/zootaxa.4906.1.1
1279	ISO3166-2:MX-CMX	Ciudad de México	MX	present	native	https://doi.org/10.11646/zootaxa.4906.1.1
1279	ISO3166-2:MX-HID	Hidalgo	MX	present	native	https://doi.org/10.11646/zootaxa.4906.1.1
1279	ISO3166-2:MX-MEX	México	MX	present	native	https://doi.org/10.11646/zootaxa.4906.1.1
1279	ISO3166-2:MX-MOR	Morelos	MX	present	native	https://doi.org/10.11646/zootaxa.4906.1.1
1279	ISO3166-2:MX-NLE	Nuevo León	MX	present	native	https://doi.org/10.11646/zootaxa.4906.1.1
1279	ISO3166-2:MX-PUE	Puebla	MX	present	native	https://doi.org/10.11646/zootaxa.4906.1.1
1279	ISO3166-2:MX-TLA	Tlaxcala	MX	present	native	https://doi.org/10.11646/zootaxa.4906.1.1
1279	ISO3166-2:MX-VER	Veracruz de Ignacio de la Llave	MX	present	native	https://doi.org/10.11646/zootaxa.4906.1.1
1280	ISO3166-2:US-CA	California	US	present	native	https://doi.org/10.11646/zootaxa.4906.1.1
1280	ISO3166-2:US-MO	Missouri	US	present	native	https://doi.org/10.1093/isd/ixaa017
1280	ISO3166-2:US-KS	Kansas	US	present	native	https://doi.org/10.1093/isd/ixaa017
1280	ISO3166-2:US-IL	Illinois	US	present	native	https://doi.org/10.1093/isd/ixaa017
1280	ISO3166-2:US-IA	Iowa	US	present	native	https://doi.org/10.1093/isd/ixaa017
1280	ISO3166-2:US-KY	Kentucky	US	present	native	https://doi.org/10.1093/isd/ixaa017
1280	ISO3166-2:US-CO	Colorado	US	present	native	https://doi.org/10.11646/zootaxa.4906.1.1
1282	ISO3166-2:US-IA	Iowa	US	present	native	https://doi.org/10.11646/zootaxa.4906.1.1
1282	ISO3166-2:US-NY	New York	US	present	native	https://doi.org/10.11646/zootaxa.4906.1.1
1286	ISO3166-2:MX-BCN	Baja California	MX	present	native	https://doi.org/10.11646/zootaxa.4906.1.1
1286	ISO3166-2:US-CA	California	US	present	native	https://doi.org/10.11646/zootaxa.4906.1.1
1286	ISO3166-2:US-OR	Oregon	US	present	native	https://doi.org/10.11646/zootaxa.4906.1.1
1287	ISO3166-2:US-CA	California	US	present	native	https://doi.org/10.11646/zootaxa.4906.1.1
1288	ISO3166-2:MX-GUA	Guanajuato	MX	present	native	https://doi.org/10.11646/zootaxa.4906.1.1
1288	ISO3166-2:MX-HID	Hidalgo	MX	present	native	https://doi.org/10.11646/zootaxa.4906.1.1
1288	ISO3166-2:MX-MEX	México	MX	present	native	https://doi.org/10.11646/zootaxa.4906.1.1
1288	ISO3166-2:MX-MIC	Michoacán de Ocampo	MX	present	native	https://doi.org/10.11646/zootaxa.4906.1.1
1288	ISO3166-2:MX-OAX	Oaxaca	MX	present	native	https://doi.org/10.11646/zootaxa.4906.1.1
1288	ISO3166-2:MX-ZAC	Zacatecas	MX	present	native	https://doi.org/10.11646/zootaxa.4906.1.1
1290	ISO3166-2:US-CA	California	US	present	native	https://doi.org/10.11646/zootaxa.4906.1.1
1291	ISO3166-2:MX-CMX	Ciudad de México	MX	present	native	https://doi.org/10.11646/zootaxa.4906.1.1
1291	ISO3166-2:MX-HID	Hidalgo	MX	present	native	https://doi.org/10.11646/zootaxa.4906.1.1
1291	ISO3166-2:MX-MEX	México	MX	present	native	https://doi.org/10.11646/zootaxa.4906.1.1
1291	ISO3166-2:MX-TLA	Tlaxcala	MX	present	native	https://doi.org/10.11646/zootaxa.4906.1.1
1291	ISO3166-2:MX-ZAC	Zacatecas	MX	present	native	https://doi.org/10.11646/zootaxa.4906.1.1
1292	ISO3166-2:US-FL	Florida	US	present	native	https://doi.org/10.11646/zootaxa.4906.1.1
1294	ISO3166-2:MX-GRO	Guerrero	MX	present	native	https://doi.org/10.11646/zootaxa.4906.1.1
1294	ISO3166-2:MX-MEX	México	MX	present	native	https://doi.org/10.11646/zootaxa.4906.1.1
1296	ISO3166-2:US-IL	Illinois	US	present	native	https://doi.org/10.1093/isd/ixaa017
1296	ISO3166-2:US-IA	Iowa	US	present	native	https://doi.org/10.11646/zootaxa.4906.1.1
1297	ISO3166-2:US-FL	Florida	US	present	native	https://doi.org/10.11646/zootaxa.4906.1.1
1299	ISO3166-2:US-IL	Illinois	US	present	native	https://doi.org/10.11646/zootaxa.4906.1.1
1299	ISO3166-2:US-IA	Iowa	US	present	native	https://doi.org/10.1093/isd/ixaa017
1299	ISO3166-2:US-KY	Kentucky	US	present	native	https://doi.org/10.1093/isd/ixaa017
1299	ISO3166-2:US-MO	Missouri	US	present	native	https://doi.org/10.1093/isd/ixaa017
1299	ISO3166-2:US-MI	Michigan	US	present	native	https://doi.org/10.11646/zootaxa.4906.1.1
1306	ISO3166-2:MX-AGU	Aguascalientes	MX	present	native	https://doi.org/10.11646/zootaxa.4906.1.1
1307	ISO3166-2:MX-AGU	Aguascalientes	MX	present	native	https://doi.org/10.11646/zootaxa.4906.1.1
1308	ISO3166-2:MX-PUE	Puebla	MX	present	native	https://doi.org/10.11646/zootaxa.4906.1.1
1309	ISO3166-2:MX-HID	Hidalgo	MX	present	native	https://doi.org/10.11646/zootaxa.4906.1.1
1309	ISO3166-2:MX-JAL	Jalisco	MX	present	native	https://doi.org/10.11646/zootaxa.4906.1.1
1309	ISO3166-2:MX-MOR	Morelos	MX	present	native	https://doi.org/10.11646/zootaxa.4906.1.1
1309	ISO3166-2:MX-PUE	Puebla	MX	present	native	https://doi.org/10.11646/zootaxa.4906.1.1
1310	ISO3166-2:MX-CMX	Ciudad de México	MX	present	native	https://doi.org/10.11646/zootaxa.4906.1.1
1310	ISO3166-2:MX-MEX	México	MX	present	native	https://doi.org/10.11646/zootaxa.4906.1.1
1310	ISO3166-2:MX-VER	Veracruz de Ignacio de la Llave	MX	present	native	https://doi.org/10.11646/zootaxa.4906.1.1
1311	ISO3166-2:MX-QUE	Querétaro	MX	present	native	https://doi.org/10.11646/zootaxa.4906.1.1
1311	ISO3166-2:MX-ZAC	Zacatecas	MX	present	native	https://doi.org/10.11646/zootaxa.4906.1.1
1312	ISO3166-2:MX-MEX	México	MX	present	native	https://doi.org/10.11646/zootaxa.4906.1.1
1312	ISO3166-2:MX-MIC	Michoacán de Ocampo	MX	present	native	https://doi.org/10.11646/zootaxa.4906.1.1
1314	ISO3166-2:MX-OAX	Oaxaca	MX	present	native	https://doi.org/10.11646/zootaxa.4906.1.1
1315	ISO3166-2:MX-MEX	México	MX	present	native	https://doi.org/10.11646/zootaxa.4906.1.1
1315	ISO3166-2:MX-TLA	Tlaxcala	MX	present	native	https://doi.org/10.11646/zootaxa.4906.1.1
1316	ISO3166-2:MX-MEX	México	MX	present	native	https://doi.org/10.11646/zootaxa.4906.1.1
1317	ISO3166-2:MX-GUA	Guanajuato	MX	present	native	https://doi.org/10.11646/zootaxa.4906.1.1
1183	ISO3166-2:US-ND	North Dakota	US	present	native	https://doi.org/10.5962/bhl.title.5074
1183	ISO3166-2:US-CO	Colorado	US	present	native	https://doi.org/10.5962/bhl.title.5074
1183	ISO3166-2:US-NM	New Mexico	US	present	native	https://doi.org/10.5962/bhl.title.5074
1183	ISO3166-2:US-UT	Utah	US	present	native	https://doi.org/10.5962/bhl.title.5074
1183	ISO3166-2:US-WA	Washington	US	present	native	https://doi.org/10.5962/bhl.title.5074
1183	ISO3166-2:US-OR	Oregon	US	present	native	https://doi.org/10.5962/bhl.title.5074
1183	ISO3166-2:US-CA	California	US	present	native	https://doi.org/10.5962/bhl.title.5074
