# Supplementary material for: Catalogue of Rose Gall, Herb Gall, and Inquiline Gall Wasps (Hymenoptera: Cynipidae) of the United States, Canada and Mexico
Source: Biodivers Data J. 2021 Aug 24;9:e68558. doi: 10.3897/BDJ.9.e68558 (PMC8408096; doi:10.3897/BDJ.9.e68558)
Supplement: Supplementary material 1 — Catalogue of the Cynipidae of North America [file bdj-09-e68558-s001.zip › CynipidaeNorthAmericaCSV/taxon.csv]

taxonID	taxonomicStatus	scientificName	parentNameUsageID	parentNameUsage	acceptedNameUsageID	acceptedNameUsage	kingdom	class	order	family	higherClassification	genus	specificEpithet	infraspecificEpithet	taxonRank	scientificNameAuthorship	vernacularName	namePublishedIn	namePublishedInID
1001	valid	Phanacis hypochoeridis (Kieffer, 1887)		Phanacis Förster, 1860		Phanacis hypochoeridis (Kieffer, 1887)	Animalia	Insecta	Hymenoptera	Cynipidae	Animalia | Arthropoda | Insecta | Hymenoptera | Cynipoidea | Cynipidae | Phanacidini | Phanacis	Phanacis	hypochoeridis		species	(Kieffer, 1887)	cat's ear gall wasp	Kieffer, Jean-Jacques. 1887 Aulax hypochoeridis n. sp. Verhandlungen der Zoologisch-Botanischen Gesellschaft in Wien 37: 205-206.	https://www.biodiversitylibrary.org/page/13988048
1002	invalid	Aulax hypochaeridis Kieffer, 1887				Phanacis hypochoeridis (Kieffer, 1887)
1003	valid	Phanacis taraxaci (Ashmead, 1897)		Phanacis Förster, 1860		Phanacis taraxaci (Ashmead, 1897)	Animalia	Insecta	Hymenoptera	Cynipidae	Animalia | Arthropoda | Insecta | Hymenoptera | Cynipoidea | Cynipidae | Phanacidini | Phanacis	Phanacis	taraxaci		species	(Ashmead, 1897)	dandelion gall wasp	Ashmead, W. H. (1897). Description of some new genera in the family Cynipidae. Psyche, 8(253), 67-69. https://www.biodiversitylibrary.org/page/12122988	https://doi.org/10.1155/1897/60546
1004	invalid	Gillettea taraxaci Ashmead, 1897				Phanacis taraxaci (Ashmead, 1897)
1005	valid	Antistrophus bicolor Gillette, 1891		Antistrophus Walsh, 1869		Antistrophus bicolor Gillette, 1891	Animalia	Insecta	Hymenoptera	Cynipidae	Animalia | Arthropoda | Insecta | Hymenoptera | Cynipoidea | Cynipidae | Aulacideini | Antistrophus	Antistrophus	bicolor		species	Gillette, 1891	rosinweed gall wasp	Gillette, C. P. (1891). Descriptions of new Cynipidae in the collection of the Illinois State Laboratory of Natural History. Illinois Natural History Survey Bulletin, 3(11), 191-205. https://doi.org/10.21900/j.inhs.v3.193	https://doi.org/10.21900/j.inhs.v3.193
1006	valid	Antistrophus chrysothamni (Beutenmüller, 1908)		Antistrophus Walsh, 1869		Antistrophus chrysothamni (Beutenmüller, 1908)	Animalia	Insecta	Hymenoptera	Cynipidae	Animalia | Arthropoda | Insecta | Hymenoptera | Cynipoidea | Cynipidae | Aulacideini | Antistrophus	Antistrophus	chrysothamni		species	(Beutenmüller, 1908)	rabbitbrush gall wasp	rabbitbrush gall wasp	https://www.biodiversitylibrary.org/page/33455878
1007	invalid	Aulax chrysothamni Beutenmüller, 1908				Antistrophus chrysothamni (Beutenmüller, 1908)
1008	valid	Antistrophus jeanae Tooker & Hanks, 2004		Antistrophus Walsh, 1869		Antistrophus jeanae Tooker & Hanks, 2004	Animalia	Insecta	Hymenoptera	Cynipidae	Animalia | Arthropoda | Insecta | Hymenoptera | Cynipoidea | Cynipidae | Aulacideini | Antistrophus	Antistrophus	jeanae		species	Tooker & Hanks, 2004	Jean's stem gall wasp; cup plant stem gall wasp	Tooker, J. F., Deans, A. R., & Hanks, L. M. (2004). Description of the Antistrophus rufus (Hymenoptera: Cynipidae) species complex, including two new species. Journal of Hymenoptera Research, 13, 125-133. https://www.biodiversitylibrary.org/page/2844786	https://www.biodiversitylibrary.org/page/2844786
1009	valid	Antistrophus laciniatus Gillette, 1891		Antistrophus Walsh, 1869		Antistrophus laciniatus Gillette, 1891	Animalia	Insecta	Hymenoptera	Cynipidae	Animalia | Arthropoda | Insecta | Hymenoptera | Cynipoidea | Cynipidae | Aulacideini | Antistrophus	Antistrophus	laciniatus		species	Gillette, 1891	compass plant flower gall wasp	Gillette, C. P. (1891). Descriptions of new Cynipidae in the collection of the Illinois State Laboratory of Natural History. Illinois Natural History Survey Bulletin, 3(11), 191-205. https://doi.org/10.21900/j.inhs.v3.193	https://doi.org/10.21900/j.inhs.v3.193
1010	valid	Antistrophus lygodesmiaepisum Walsh, 1869		Antistrophus Walsh, 1869		Antistrophus lygodesmiaepisum Walsh, 1869	Animalia	Insecta	Hymenoptera	Cynipidae	Animalia | Arthropoda | Insecta | Hymenoptera | Cynipoidea | Cynipidae | Aulacideini | Antistrophus	Antistrophus	lygodesmiaepisum		species	Walsh, 1869	rush skeletonplant pea gall wasp	Walsh, B. D. (1869). Galls and their architects. The American Entomologist, 1(6). https://www.biodiversitylibrary.org/page/32620520	https://www.biodiversitylibrary.org/page/32620520
1011	invalid	Antistrophus pisum Ashmead, 1885				Antistrophus lygodesmiaepisum Walsh, 1869
1012	invalid	Ascepiadiphila stephanotidis Ashmead, 1897				Antistrophus lygodesmiaepisum Walsh, 1869
1013	valid	Antistrophus meganae Tooker & Hanks, 2004		Antistrophus Walsh, 1869		Antistrophus meganae Tooker & Hanks, 2004	Animalia	Insecta	Hymenoptera	Cynipidae	Animalia | Arthropoda | Insecta | Hymenoptera | Cynipoidea | Cynipidae | Aulacideini | Antistrophus	Antistrophus	meganae		species	Tooker & Hanks, 2004	prairie dock stem gall wasp	Tooker, J. F., Deans, A. R., & Hanks, L. M. (2004). Description of the Antistrophus rufus (Hymenoptera: Cynipidae) species complex, including two new species. Journal of Hymenoptera Research, 13, 125-133. https://www.biodiversitylibrary.org/page/2844786	https://www.biodiversitylibrary.org/page/2844786
1014	valid	Antistrophus microseris (McCracken & Egbert, 1922)		Antistrophus Walsh, 1869		Antistrophus microseris (McCracken & Egbert, 1922)	Animalia	Insecta	Hymenoptera	Cynipidae	Animalia | Arthropoda | Insecta | Hymenoptera | Cynipoidea | Cynipidae | Aulacideini | Antistrophus	Antistrophus	microseris		species	(McCracken & Egbert, 1922)	silverpuff gall wasp	McCracken, M. I., & Egbert, D. B. (1922). California gall-making Cynipidae: With descriptions of new species (Vol. 3, No. 1-4). Stanford University Press. https://hdl.handle.net/2027/mdp.39015068533523	https://hdl.handle.net/2027/mdp.39015068533523
1015	invalid	Aylax microseris McCracken & Egbert, 1922				Antistrophus microseris (McCracken & Egbert, 1922)
1016	valid	Antistrophus minor Gillette, 1891		Antistrophus Walsh, 1869		Antistrophus minor Gillette, 1891	Animalia	Insecta	Hymenoptera	Cynipidae	Animalia | Arthropoda | Insecta | Hymenoptera | Cynipoidea | Cynipidae | Aulacideini | Antistrophus	Antistrophus	minor		species	Gillette, 1891	small Silphium stem gall wasp	Gillette, C. P. (1891). Descriptions of new Cynipidae in the collection of the Illinois State Laboratory of Natural History. Illinois Natural History Survey Bulletin, 3(11), 191-205. https://doi.org/10.21900/j.inhs.v3.193	https://doi.org/10.21900/j.inhs.v3.193
1017	invalid	Aulax Gillettei Kieffer, 1902				Antistrophus minor Gillette, 1891
1018	valid	Antistrophus rufus Gillette, 1891		Antistrophus Walsh, 1869		Antistrophus rufus Gillette, 1891	Animalia	Insecta	Hymenoptera	Cynipidae	Animalia | Arthropoda | Insecta | Hymenoptera | Cynipoidea | Cynipidae | Aulacideini | Antistrophus	Antistrophus	rufus		species	Gillette, 1891	compass plant stem gall wasp	Gillette, C. P. (1891). Descriptions of new Cynipidae in the collection of the Illinois State Laboratory of Natural History. Illinois Natural History Survey Bulletin, 3(11), 191-205. https://doi.org/10.21900/j.inhs.v3.193	https://doi.org/10.21900/j.inhs.v3.193
1019	valid	Antistrophus silphii Gillette, 1891		Antistrophus Walsh, 1869		Antistrophus silphii Gillette, 1891	Animalia	Insecta	Hymenoptera	Cynipidae	Animalia | Arthropoda | Insecta | Hymenoptera | Cynipoidea | Cynipidae | Aulacideini | Antistrophus	Antistrophus	silphii		species	Gillette, 1891	rosinweed club gall wasp	Gillette, C. P. (1891). Descriptions of new Cynipidae in the collection of the Illinois State Laboratory of Natural History. Illinois Natural History Survey Bulletin, 3(11), 191-205. https://doi.org/10.21900/j.inhs.v3.193	https://doi.org/10.21900/j.inhs.v3.193
1020	invalid	Antistrophus leavenworthi Bassett, 1900				Antistrophus silphii Gillette, 1891
1021	valid	Aulacidea abdita Kinsey, 1920		Aulacidea Ashmead, 1897		Aulacidea abdita Kinsey, 1920	Animalia	Insecta	Hymenoptera	Cynipidae	Animalia | Arthropoda | Insecta | Hymenoptera | Cynipoidea | Cynipidae | Aulacideini | Aulacidea	Aulacidea	abdita		species	Kinsey, 1920	Canada lettuce gall wasp	Kinsey, A.C. (1920b). New species and synonymy of American Cynipidae. Bulletin of the American Museum of Natural History, 42, 293-317. http://hdl.handle.net/2246/1148	http://hdl.handle.net/2246/1148
1022	valid	Aulacidea acroptilonica Tyurebaev, 1972		Aulacidea Ashmead, 1897		Aulacidea acroptilonica Tyurebaev, 1972	Animalia	Insecta	Hymenoptera	Cynipidae	Animalia | Arthropoda | Insecta | Hymenoptera | Cynipoidea | Cynipidae | Aulacideini | Aulacidea	Aulacidea	acroptilonica		species	Tyurebaev, 1972	Russian knapweed gall wasp	Tyurebaev, S. S. (1972) [Gall-forming insects attacking Russian knapweed in the middle reaches of the R. Irtysh.] Vestnik Sel'skokhozyaystvennoy Nauki 17(6): 52-53	https://mbd-db.osu.edu/hol/publications/8f8ba042-f0b1-4f5b-a413-c56eff4ff026
1023	valid	Aulacidea ambrosiaecola (Ashmead, 1896)		Aulacidea Ashmead, 1897		Aulacidea ambrosiaecola (Ashmead, 1896)	Animalia	Insecta	Hymenoptera	Cynipidae	Animalia | Arthropoda | Insecta | Hymenoptera | Cynipoidea | Cynipidae | Aulacideini | Aulacidea	Aulacidea	ambrosiaecola		species	(Ashmead, 1896)		Ashmead, W.H. (1896a). Descriptions of new cynipidous galls and gall-wasps in the United States National Museum. Proceedings of the United States National Museum, 19(1102), 113-136. https://doi.org/10.5479/si.00963801.19-1102.113	https://doi.org/10.5479/si.00963801.19-1102.113
1024	invalid	Aulax ambrosiaecola Ashmead, 1896				Aulacidea ambrosiaecola (Ashmead, 1896)
1025	valid	Aulacidea annulata Kinsey, 1920		Aulacidea Ashmead, 1897		Aulacidea annulata Kinsey, 1920	Animalia	Insecta	Hymenoptera	Cynipidae	Animalia | Arthropoda | Insecta | Hymenoptera | Cynipoidea | Cynipidae | Aulacideini | Aulacidea	Aulacidea	annulata		species	Kinsey, 1920	rattlesnake-root gall wasp	Kinsey, A.C. (1920b). New species and synonymy of American Cynipidae. Bulletin of the American Museum of Natural History, 42, 293-317. http://hdl.handle.net/2246/1148	http://hdl.handle.net/2246/1148
1026	valid	Aulacidea harringtoni (Ashmead, 1887)		Aulacidea Ashmead, 1897		Aulacidea harringtoni (Ashmead, 1887)	Animalia	Insecta	Hymenoptera	Cynipidae	Animalia | Arthropoda | Insecta | Hymenoptera | Cynipoidea | Cynipidae | Aulacideini | Aulacidea	Aulacidea	harringtoni		species	(Ashmead, 1887)	woodland lettuce stem gall wasp	Ashmead, W.H. (1887). On the cynipidous galls of Florida, with descriptions of new species and synopses of the described species of North America. Transactions of the American Entomological Society, 14, 125-158. https://doi.org/10.2307/25076487	https://doi.org/10.2307/25076487
1027	invalid	Aulax harringtoni Ashmead, 1887				Aulacidea harringtoni (Ashmead, 1887)
1028	invalid	Aulax bicolor Gillette, 1891				Aulacidea harringtoni (Ashmead, 1887)
1029	invalid	Aulax mulgediicola Ashmead, 1896				Aulacidea harringtoni (Ashmead, 1887)
1030	invalid	Aulax cavicola Ashmead, 1896				Aulacidea harringtoni (Ashmead, 1887)
1303	valid	Aulacidea pilosellae (Kieffer, 1901)		Aulacidea Ashmead, 1897		Aulacidea pilosellae (Kieffer, 1901)	Animalia	Insecta	Hymenoptera	Cynipidae	Animalia | Arthropoda | Insecta | Hymenoptera | Cynipoidea | Cynipidae | Aulacideini | Aulacidea	Aulacidea	pilosellae		species	(Kieffer, 1901)	Pilosella gall wasp	Kieffer, J.J. (1901). Les Cynipides. Vol. 7, Species des Hyménoptères d'Europe et d'Algérie. Ernest André edit., Paris. https://doi.org/10.5962/bhl.title.10281	https://doi.org/10.5962/bhl.title.10281
1304	invalid	Aulax pilosellae Kieffer, 1901				Aulacidea pilosellae (Kieffer, 1901)
1305	invalid	Aulax beijerinckii Kieffer, 1899				Aulacidea pilosellae (Kieffer, 1901)
1031	valid	Aulacidea nabali (Brodie, 1892)		Aulacidea Ashmead, 1897		Aulacidea nabali (Brodie, 1892)	Animalia	Insecta	Hymenoptera	Cynipidae	Animalia | Arthropoda | Insecta | Hymenoptera | Cynipoidea | Cynipidae | Aulacideini | Aulacidea	Aulacidea	nabali		species	(Brodie, 1892)	tall rattlesnake-root gall wasp	Brodie, W.M. (1892). Canadian galls and their occupants—Aulax nabali, N. S. The Canadian Entomologist, 24(1), 12-14. https://doi.org/10.4039/ent2412-1	https://www.biodiversitylibrary.org/page/2162387
1032	invalid	Aulax nabali Brodie, 1892				Aulacidea nabali (Brodie, 1892)
1033	valid	Aulacidea podagrae (Bassett, 1890)		Aulacidea Ashmead, 1897		Aulacidea podagrae (Bassett, 1890)	Animalia	Insecta	Hymenoptera	Cynipidae	Animalia | Arthropoda | Insecta | Hymenoptera | Cynipoidea | Cynipidae | Aulacideini | Aulacidea	Aulacidea	podagrae		species	(Bassett, 1890)	Canada lettuce stem gall wasp	Bassett, H.F. (1890). New species of North American Cynipidae. Transactions of the American Entomological Society, 17(1), 59-92. https://www.biodiversitylibrary.org/page/7490889	https://www.biodiversitylibrary.org/page/7490889
1034	invalid	Aulax podagrae Bassett, 1890				Aulacidea podagrae (Bassett, 1890)
1302	valid	Aulacidea subterminalis Niblett, 1946		Aulacidea Ashmead, 1897		Aulacidea subterminalis Niblett, 1946	Animalia	Insecta	Hymenoptera	Cynipidae	Animalia | Arthropoda | Insecta | Hymenoptera | Cynipoidea | Cynipidae | Aulacideini | Aulacidea	Aulacidea	subterminalis		species	Niblett, 1946	Hieracium gall wasp; hawkweed gall wasp	Niblett, M. (1946). British Gall causing Cynipidae 5. The Entomologist, London, 79, 264–6. https://hdl.handle.net/2027/coo.31924053828368	https://hdl.handle.net/2027/coo.31924053828368
1035	valid	Aulacidea tumida (Bassett, 1890)		Aulacidea Ashmead, 1897		Aulacidea tumida (Bassett, 1890)	Animalia	Insecta	Hymenoptera	Cynipidae	Animalia | Arthropoda | Insecta | Hymenoptera | Cynipoidea | Cynipidae | Aulacideini | Aulacidea	Aulacidea	tumida		species	(Bassett, 1890)	Canada lettuce club gall wasp	Bassett, H.F. (1890). New species of North American Cynipidae. Transactions of the American Entomological Society, 17(1), 59-92. https://www.biodiversitylibrary.org/page/7490889	https://www.biodiversitylibrary.org/page/7490889
1036	invalid	Aulax tumidus Bassett, 1890				Aulacidea tumida (Bassett, 1890)
1037	invalid	Aulax sonchicola Ashmead, 1896				Aulacidea tumida (Bassett, 1890)
1038	invalid	Aulacidea solidaginis Girault, 1903				Aulacidea tumida (Bassett, 1890)
1039	valid	Liposthenes glechomae (Linnaeus, 1758)		Liposthenes Förster, 1869		Liposthenes glechomae (Linnaeus, 1758)	Animalia	Insecta	Hymenoptera	Cynipidae	Animalia | Arthropoda | Insecta | Hymenoptera | Cynipoidea | Cynipidae | Aulacideini | Liposthenes	Liposthenes	glechomae		species	(Linnaeus, 1758)	ground ivy gall wasp; Glechoma gall wasp	Linnaeus, C. (1758). Systema naturae per regna tria naturae :secundum classes, ordines, genera, species, cum characteribus, differentiis, synonymis, locis. 10th edition. Laurentii Salvii: Stockholm. https://doi.org/10.5962/bhl.title.542	https://www.biodiversitylibrary.org/page/727464
1040	invalid	Cynips Glechomae Linnaeus, 1758				Liposthenes glechomae (Linnaeus, 1758)
1041	invalid	Diastrophus similis Bassett, 1881				Liposthenes glechomae (Linnaeus, 1758)
1042	invalid	Aulax Latreillei Kieffer, 1898				Liposthenes glechomae (Linnaeus, 1758)
1043	valid	Buffingtonella politus (Ashmead, 1896)		Buffingtonella Lobato-Vila & Pujade-Villar, 2019		Buffingtonella politus (Ashmead, 1896)	Animalia	Insecta	Hymenoptera	Cynipidae	Animalia | Arthropoda | Insecta | Hymenoptera | Cynipoidea | Cynipidae | Ceroptresini | Buffingtonella	Buffingtonella	politus		species	(Ashmead, 1896)		Ashmead, W.H. (1896b). Descriptions of new parasitic Hymenoptera. Transactions of the American Entomological Society, 23(2), 179–234. https://www.biodiversitylibrary.org/page/7509063	https://www.biodiversitylibrary.org/page/7509063
1044	invalid	Ceroptres politus Ashmead, 1896				Buffingtonella politus (Ashmead, 1896)
1045	valid	Ceroptres catesbaei Ashmead, 1885		Ceroptres Hartig, 1840		Ceroptres catesbaei Ashmead, 1885	Animalia	Insecta	Hymenoptera	Cynipidae	Animalia | Arthropoda | Insecta | Hymenoptera | Cynipoidea | Cynipidae | Ceroptresini | Ceroptres	Ceroptres	catesbaei		species	Ashmead, 1885		Ashmead, W.H. (1885b) On the cynipidous galls of Florida, with descriptions of new species. Transactions of the American Entomological Society, 12: v-ix. https://www.jstor.org/stable/25076461	https://www.jstor.org/stable/25076461
1046	valid	Ceroptres confertus (McCracken & Egbert, 1922)		Ceroptres Hartig, 1840		Ceroptres confertus (McCracken & Egbert, 1922)	Animalia	Insecta	Hymenoptera	Cynipidae	Animalia | Arthropoda | Insecta | Hymenoptera | Cynipoidea | Cynipidae | Ceroptresini | Ceroptres	Ceroptres	confertus		species	(McCracken & Egbert, 1922)		McCracken, M. I., & Egbert, D. B. (1922). California gall-making Cynipidae: With descriptions of new species (Vol. 3, No. 1-4). Stanford University Press. https://hdl.handle.net/2027/mdp.39015068533523	https://hdl.handle.net/2027/mdp.39015068533523
1047	invalid	Periclistus confertus McCracken & Egbert, 1922				Ceroptres confertus (McCracken & Egbert, 1922)
1048	valid	Ceroptres cornigera Melika & Buss, 2002		Ceroptres Hartig, 1840		Ceroptres cornigera Melika & Buss, 2002	Animalia	Insecta	Hymenoptera	Cynipidae	Animalia | Arthropoda | Insecta | Hymenoptera | Cynipoidea | Cynipidae | Ceroptresini | Ceroptres	Ceroptres	cornigera		species	Melika & Buss, 2002		Melika, G. & Buss, E.A. (2002). Description of the sexual generation of Callirhytis quercuscornigera and a new inquiline (Hymenoptera: Cynipidae). Florida Entomologist, 85(4), 625–631. https://doi.org/10.1653/0015-4040(2002)085[0625:dotsgo]2.0.co;2	https://doi.org/10.1653/0015-4040(2002)085[0625:dotsgo]2.0.co;2
1049	valid	Ceroptres ensiger (Walsh, 1864)		Ceroptres Hartig, 1840		Ceroptres ensiger (Walsh, 1864)	Animalia	Insecta	Hymenoptera	Cynipidae	Animalia | Arthropoda | Insecta | Hymenoptera | Cynipoidea | Cynipidae | Ceroptresini | Ceroptres	Ceroptres	ensiger		species	(Walsh, 1864)		Walsh, B.D. (1864). On dimorphism in the hymenopterous genus Cynips; with an appendix, containing hints for a new classification of Cynipidae and a list of Cynipidae, including descriptions of several new species, inhabiting the oak-galls of Illinois. Proceedings of the Entomological Society of Philadelphia, 2, 443–500. https://www.biodiversitylibrary.org/page/22249850	https://www.biodiversitylibrary.org/page/57090740
1050	invalid	Amblynotus ensiger Walsh, 1864				Ceroptres ensiger (Walsh, 1864)
1051	valid	Ceroptres frondosae Ashmead, 1896		Ceroptres Hartig, 1840		Ceroptres frondosae Ashmead, 1896	Animalia	Insecta	Hymenoptera	Cynipidae	Animalia | Arthropoda | Insecta | Hymenoptera | Cynipoidea | Cynipidae | Ceroptresini | Ceroptres	Ceroptres	frondosae		species	Ashmead, 1896		Ashmead, W.H. (1896b). Descriptions of new parasitic Hymenoptera. Transactions of the American Entomological Society, 23(2), 179–234. https://www.biodiversitylibrary.org/page/7509063	https://www.biodiversitylibrary.org/page/7509063
1053	valid	Ceroptres junquerasi Lobato-Vila & Pujade-Villar, 2019		Ceroptres Hartig, 1840		Ceroptres junquerasi Lobato-Vila & Pujade-Villar, 2019	Animalia	Insecta	Hymenoptera	Cynipidae	Animalia | Arthropoda | Insecta | Hymenoptera | Cynipoidea | Cynipidae | Ceroptresini | Ceroptres	Ceroptres	junquerasi		species	Lobato-Vila & Pujade-Villar, 2019		Lobato-Vila, I. & Pujade-Villar, J. (2019). Revision of world Ceroptresini (Hymenoptera: Cynipidae) with the description of a new genus and five new species. Zootaxa, 4685, 1–67. https://doi.org/10.11646/zootaxa.4685.1.1	https://doi.org/10.11646/zootaxa.4685.1.1
1054	valid	Ceroptres lanigerae Ashmead, 1885		Ceroptres Hartig, 1840		Ceroptres lanigerae Ashmead, 1885	Animalia	Insecta	Hymenoptera	Cynipidae	Animalia | Arthropoda | Insecta | Hymenoptera | Cynipoidea | Cynipidae | Ceroptresini | Ceroptres	Ceroptres	lanigerae		species	Ashmead, 1885		Ashmead, W.H. (1885a). A bibliographical and synonymical catalogue of the North American Cynipidae, with description of new species. Transactions of the American Entomological Society, 12, 291–304. https://doi.org/10.2307/25076460	https://doi.org/10.2307/25076460
1055	valid	Ceroptres lenis Lobato-Vila & Pujade-Villar, 2019		Ceroptres Hartig, 1840		Ceroptres lenis Lobato-Vila & Pujade-Villar, 2019	Animalia	Insecta	Hymenoptera	Cynipidae	Animalia | Arthropoda | Insecta | Hymenoptera | Cynipoidea | Cynipidae | Ceroptresini | Ceroptres	Ceroptres	lenis		species	Lobato-Vila & Pujade-Villar, 2019		Lobato-Vila, I. & Pujade-Villar, J. (2019). Revision of world Ceroptresini (Hymenoptera: Cynipidae) with the description of a new genus and five new species. Zootaxa, 4685, 1–67. https://doi.org/10.11646/zootaxa.4685.1.1	https://doi.org/10.11646/zootaxa.4685.1.1
1056	valid	Ceroptres mexicanus Lobato-Vila & Pujade-Villar, 2019		Ceroptres Hartig, 1840		Ceroptres mexicanus Lobato-Vila & Pujade-Villar, 2019	Animalia	Insecta	Hymenoptera	Cynipidae	Animalia | Arthropoda | Insecta | Hymenoptera | Cynipoidea | Cynipidae | Ceroptresini | Ceroptres	Ceroptres	mexicanus		species	Lobato-Vila & Pujade-Villar, 2019		Lobato-Vila, I. & Pujade-Villar, J. (2019). Revision of world Ceroptresini (Hymenoptera: Cynipidae) with the description of a new genus and five new species. Zootaxa, 4685, 1–67. https://doi.org/10.11646/zootaxa.4685.1.1	https://doi.org/10.11646/zootaxa.4685.1.1
1057	valid	Ceroptres minutissimi Ashmead, 1885		Ceroptres Hartig, 1840		Ceroptres minutissimi Ashmead, 1885	Animalia	Insecta	Hymenoptera	Cynipidae	Animalia | Arthropoda | Insecta | Hymenoptera | Cynipoidea | Cynipidae | Ceroptresini | Ceroptres	Ceroptres	minutissimi		species	Ashmead, 1885		Ashmead, W.H. (1885a). A bibliographical and synonymical catalogue of the North American Cynipidae, with description of new species. Transactions of the American Entomological Society, 12, 291–304. https://doi.org/10.2307/25076460	https://doi.org/10.2307/25076460
1058	valid	Ceroptres montensis Weld, 1957		Ceroptres Hartig, 1840		Ceroptres montensis Weld, 1957	Animalia	Insecta	Hymenoptera	Cynipidae	Animalia | Arthropoda | Insecta | Hymenoptera | Cynipoidea | Cynipidae | Ceroptresini | Ceroptres	Ceroptres	montensis		species	Weld, 1957		Weld, L.H. (1957). New American cynipid wasps from oak galls. Proceedings of the United States National Museum, 107(3384), 107–122. https://doi.org/10.5479/si.00963801.107-3384.107	https://doi.org/10.5479/si.00963801.107-3384.107
1059	valid	Ceroptres nigricus Lobato-Vila & Pujade-Villar, 2019		Ceroptres Hartig, 1840		Ceroptres nigricus Lobato-Vila & Pujade-Villar, 2019	Animalia	Insecta	Hymenoptera	Cynipidae	Animalia | Arthropoda | Insecta | Hymenoptera | Cynipoidea | Cynipidae | Ceroptresini | Ceroptres	Ceroptres	nigricus		species	Lobato-Vila & Pujade-Villar, 2019		Lobato-Vila, I. & Pujade-Villar, J. (2019). Revision of world Ceroptresini (Hymenoptera: Cynipidae) with the description of a new genus and five new species. Zootaxa, 4685, 1–67. https://doi.org/10.11646/zootaxa.4685.1.1	https://doi.org/10.11646/zootaxa.4685.1.1
1060	valid	Ceroptres petiolicola (Osten Sacken, 1861)		Ceroptres Hartig, 1840		Ceroptres petiolicola (Osten Sacken, 1861)	Animalia	Insecta	Hymenoptera	Cynipidae	Animalia | Arthropoda | Insecta | Hymenoptera | Cynipoidea | Cynipidae | Ceroptresini | Ceroptres	Ceroptres	petiolicola		species	(Osten Sacken, 1861)		Osten Sacken, B.R. (1861). On the Cynipidae of the North American oaks and their galls. Proceedings of the Entomological Society of Philadelphia, 1(3), 47–72. https://www.biodiversitylibrary.org/page/3328764	https://www.biodiversitylibrary.org/page/3328764
1061	invalid	Amblynotus? petiolicola Osten Sacken, 1861				Ceroptres petiolicola (Osten Sacken, 1861)
1062	valid	Ceroptres pisum (Osten Sacken, 1861)		Ceroptres Hartig, 1840		Ceroptres pisum (Osten Sacken, 1861)	Animalia	Insecta	Hymenoptera	Cynipidae	Animalia | Arthropoda | Insecta | Hymenoptera | Cynipoidea | Cynipidae | Ceroptresini | Ceroptres	Ceroptres	pisum		species	(Osten Sacken, 1861)		Osten Sacken, B.R. (1861). On the Cynipidae of the North American oaks and their galls. Proceedings of the Entomological Society of Philadelphia, 1(3), 47–72. https://www.biodiversitylibrary.org/page/3328764	https://www.biodiversitylibrary.org/page/3328764
1063	invalid	Sarothrus? pisum Osten Sacken, 1861				Ceroptres pisum (Osten Sacken, 1861)
1064	valid	Ceroptres quadratifacies Lobato-Vila & Pujade-Villar, 2019		Ceroptres Hartig, 1840		Ceroptres quadratifacies Lobato-Vila & Pujade-Villar, 2019	Animalia	Insecta	Hymenoptera	Cynipidae	Animalia | Arthropoda | Insecta | Hymenoptera | Cynipoidea | Cynipidae | Ceroptresini | Ceroptres	Ceroptres	quadratifacies		species	Lobato-Vila & Pujade-Villar, 2019		Lobato-Vila, I. & Pujade-Villar, J. (2019). Revision of world Ceroptresini (Hymenoptera: Cynipidae) with the description of a new genus and five new species. Zootaxa, 4685, 1–67. https://doi.org/10.11646/zootaxa.4685.1.1	https://doi.org/10.11646/zootaxa.4685.1.1
1065	valid	Ceroptres quercusobtusilobae (Karsch, 1880)		Ceroptres Hartig, 1840		Ceroptres quercusobtusilobae (Karsch, 1880)	Animalia	Insecta	Hymenoptera	Cynipidae	Animalia | Arthropoda | Insecta | Hymenoptera | Cynipoidea | Cynipidae | Ceroptresini | Ceroptres	Ceroptres	quercusobtusilobae		species	(Karsch, 1880)		Karsch, F. (1880). Neue Zoocecidien und Cecidozoën. Zeitschrift für die Gesammten Naturwissenschaften, 53, 286–309, 2 pls. https://hdl.handle.net/2027/njp.32101075693778	https://hdl.handle.net/2027/njp.32101075693778
1066	invalid	Diplolepis quercus obtusilobae Karsch, 1880				Ceroptres quercusobtusilobae (Karsch, 1880)
1067	invalid	Cynips obtusilobae (Karsch, 1880)				Ceroptres quercusobtusilobae (Karsch, 1880)
1068	invalid	Neuroterus quercus-obtusilobae (Karsch, 1880)				Ceroptres quercusobtusilobae (Karsch, 1880)
1069	invalid	Ceroptres obtusilobensis (Karsch, 1880)				Ceroptres quercusobtusilobae (Karsch, 1880)
1070	valid	Ceroptres rufiventris Ashmead, 1896		Ceroptres Hartig, 1840		Ceroptres rufiventris Ashmead, 1896	Animalia	Insecta	Hymenoptera	Cynipidae	Animalia | Arthropoda | Insecta | Hymenoptera | Cynipoidea | Cynipidae | Ceroptresini | Ceroptres	Ceroptres	rufiventris		species	Ashmead, 1896		Ashmead, W.H. (1896b). Descriptions of new parasitic Hymenoptera. Transactions of the American Entomological Society, 23(2), 179–234. https://www.biodiversitylibrary.org/page/7509063	https://www.biodiversitylibrary.org/page/7509063
1071	valid	Ceroptres snellingi Lyon, 1996		Ceroptres Hartig, 1840		Ceroptres snellingi Lyon, 1996	Animalia	Insecta	Hymenoptera	Cynipidae	Animalia | Arthropoda | Insecta | Hymenoptera | Cynipoidea | Cynipidae | Ceroptresini | Ceroptres	Ceroptres	snellingi		species	Lyon, 1996		Lyon, R.J. (1996) New cynipid wasps from the southwestern United States (Hymenoptera: Cynipidae). Pan-Pacific Entomologist, 72(4), 181–192. https://www.biodiversitylibrary.org/page/56138670	https://www.biodiversitylibrary.org/page/56138670
1072	invalid	Ceropteres snellingi Lyon, 1996				Ceroptres snellingi Lyon, 1996
1073	valid	Diastrophus austrior Kinsey, 1922		Diastrophus Hartig, 1840		Diastrophus austrior Kinsey, 1922	Animalia	Insecta	Hymenoptera	Cynipidae	Animalia | Arthropoda | Insecta | Hymenoptera | Cynipoidea | Cynipidae | Diastrophini | Diastrophus	Diastrophus	austrior		species	Kinsey, 1922	California thimbleberry gall wasp	Kinsey, A.C. (1922). Studies of some new and described Cynipidae (Hymenoptera). Indiana University Studies, 53, 3–141. https://hdl.handle.net/2027/njp.32101076432150?urlappend=%3Bseq=47	https://hdl.handle.net/2027/njp.32101076432150?urlappend=%3Bseq=47
1074	invalid	Diastrophus kincaidii var. austrior Kinsey, 1922				Diastrophus austrior Kinsey, 1922
1075	valid	Diastrophus bassettii Beutenmüller, 1892		Diastrophus Hartig, 1840		Diastrophus bassettii Beutenmüller, 1892	Animalia	Insecta	Hymenoptera	Cynipidae	Animalia | Arthropoda | Insecta | Hymenoptera | Cynipoidea | Cynipidae | Diastrophini | Diastrophus	Diastrophus	bassettii		species	Beutenmüller, 1892	northern dewberry gall wasp; Bassett's dewberry gall wasp	Beutenmüller, W. (1892). Catalogue of gall-producing insects found within fifty miles of New York City, with descriptions of their galls, and of some new species. Bulletin of the American Museum of Natural History, 4, 245-278. http://hdl.handle.net/2246/585	http://hdl.handle.net/2246/585
1076	valid	Diastrophus cuscutaeformis Osten Sacken, 1863		Diastrophus Hartig, 1840		Diastrophus cuscutaeformis Osten Sacken, 1863	Animalia	Insecta	Hymenoptera	Cynipidae	Animalia | Arthropoda | Insecta | Hymenoptera | Cynipoidea | Cynipidae | Diastrophini | Diastrophus	Diastrophus	cuscutaeformis		species	Osten Sacken, 1863	blackberry seed gall wasp	Osten Sacken, B.R. (1863). Contributions to the Natural History of the Cynipidae of the United States and their Galls (Article 3). Proclamations of the Entomological Society of Philadelphia, 2, 33-49. https://www.biodiversitylibrary.org/page/57090290	https://www.biodiversitylibrary.org/page/57090290
1077	valid	Diastrophus fragariae Beutenmüller, 1915		Diastrophus Hartig, 1840		Diastrophus fragariae Beutenmüller, 1915	Animalia	Insecta	Hymenoptera	Cynipidae	Animalia | Arthropoda | Insecta | Hymenoptera | Cynipoidea | Cynipidae | Diastrophini | Diastrophus	Diastrophus	fragariae		species	Beutenmüller, 1915	strawberry leaf-stem gall wasp	Beutenmüller, W. (1915). A new Diastrophus on strawberry. The Canadian Entomologist, 47(11), 353-354. https://www.biodiversitylibrary.org/page/3050491	https://www.biodiversitylibrary.org/page/3050491
1078	valid	Diastrophus fusiformans Ashmead, 1890		Diastrophus Hartig, 1840		Diastrophus fusiformans Ashmead, 1890	Animalia	Insecta	Hymenoptera	Cynipidae	Animalia | Arthropoda | Insecta | Hymenoptera | Cynipoidea | Cynipidae | Diastrophini | Diastrophus	Diastrophus	fusiformans		species	Ashmead, 1890	cinquefoil stem gall wasp	Ashmead, W.H. (1890). On the Hymenoptera of Colorado: descriptions of new species, notes, and a list of the species found in the state. Bulletin No. 1. Colorado Biological Association, x1, 1–47.	https://books.google.com/books?id=VhApAAAAYAAJ
1079	valid	Diastrophus kincaidii Gillette, 1893		Diastrophus Hartig, 1840		Diastrophus kincaidii Gillette, 1893	Animalia	Insecta	Hymenoptera	Cynipidae	Animalia | Arthropoda | Insecta | Hymenoptera | Cynipoidea | Cynipidae | Diastrophini | Diastrophus	Diastrophus	kincaidii		species	Gillette, 1893	thimbleberry gall wasp	Gillette, C.P. (1893). Two new cynipids from Washington state. The Canadian Entomologist, 25(4), 110-111. https://doi.org/10.4039/ent25110-4	https://doi.org/10.4039/ent25110-4
1080	invalid	Diastrophus minimus Bassett, 1900				Diastrophus niger Bassett, 1900
1081	valid	Diastrophus nebulosus (Osten Sacken, 1861)		Diastrophus Hartig, 1840		Diastrophus nebulosus (Osten Sacken, 1861)	Animalia	Insecta	Hymenoptera	Cynipidae	Animalia | Arthropoda | Insecta | Hymenoptera | Cynipoidea | Cynipidae | Diastrophini | Diastrophus	Diastrophus	nebulosus		species	(Osten Sacken, 1861)	blackberry knot gall wasp	Osten Sacken, B.R. (1861). ueber die Gallen und andere durch Insecten hervorgebrachte Pflanzendeformationen in Nord-America. Stettiner Entomologische Zeitung 22(1–3), 405–423. https://www.biodiversitylibrary.org/page/25455691	https://www.biodiversitylibrary.org/page/25455691
1082	invalid	Cynips (Diastrophus?) nebulosus Osten Sacken, 1861				Diastrophus nebulosus (Osten Sacken, 1861)
1083	valid	Diastrophus niger Bassett, 1900		Diastrophus Hartig, 1840		Diastrophus niger Bassett, 1900	Animalia	Insecta	Hymenoptera	Cynipidae	Animalia | Arthropoda | Insecta | Hymenoptera | Cynipoidea | Cynipidae | Diastrophini | Diastrophus	Diastrophus	niger		species	Bassett, 1900	cinquefoil gall wasp	Bassett, H.F. (1899). New species of North American Cynipidae. Transactions of the American Entomological Society, 26(4), 310-336. https://www.biodiversitylibrary.org/page/7522373	https://www.biodiversitylibrary.org/page/7522373
1084	valid	Diastrophus piceus Provancher, 1886		Diastrophus Hartig, 1840		Diastrophus piceus Provancher, 1886	Animalia	Insecta	Hymenoptera	Cynipidae	Animalia | Arthropoda | Insecta | Hymenoptera | Cynipoidea | Cynipidae | Diastrophini | Diastrophus	Diastrophus	piceus		species	Provancher, 1886	Diastrophe noir	Provancher, L.L. (1886). Additions et corrections à la faune hyménoptérologique de la province de Québec. 1981. https://www.biodiversitylibrary.org/page/26586197	https://www.biodiversitylibrary.org/page/26586197
1085	valid	Diastrophus potentillae Bassett, 1864		Diastrophus Hartig, 1840		Diastrophus potentillae Bassett, 1864	Animalia	Insecta	Hymenoptera	Cynipidae	Animalia | Arthropoda | Insecta | Hymenoptera | Cynipoidea | Cynipidae | Diastrophini | Diastrophus	Diastrophus	potentillae		species	Bassett, 1864	cinquefoil ball gall wasp	Bassett, H.F. (1864). Descriptions of several new species of Cynips and a new species of Diastrophus. Proceedings of the Entomological Society of Philadelphia, 3: 679-691. https://www.biodiversitylibrary.org/page/3745772	https://www.biodiversitylibrary.org/page/3745772
1086	invalid	Gonaspis potentillae (Bassett, 1864)				Diastrophus potentillae Bassett, 1865
1087	valid	Diastrophus radicum Bassett, 1870		Diastrophus Hartig, 1840		Diastrophus radicum Bassett, 1870	Animalia	Insecta	Hymenoptera	Cynipidae	Animalia | Arthropoda | Insecta | Hymenoptera | Cynipoidea | Cynipidae | Diastrophini | Diastrophus	Diastrophus	radicum		species	Bassett, 1870	blackberry root gall wasp	Bassett, H.F. (1870). Galls found on plants of the genus Rubus. The Canadian Entomologist, 2(7), 98-100. https://doi.org/10.4039/ent298-7	https://doi.org/10.4039/ent298-7
1088	valid	Diastrophus smilacis Ashmead, 1896		Diastrophus Hartig, 1840		Diastrophus smilacis Ashmead, 1896	Animalia	Insecta	Hymenoptera	Cynipidae	Animalia | Arthropoda | Insecta | Hymenoptera | Cynipoidea | Cynipidae | Diastrophini | Diastrophus	Diastrophus	smilacis		species	Ashmead, 1896		Ashmead, W.H. (1896a). Descriptions of new cynipidous galls and gall-wasps in the United States National Museum. Proceedings of the United States National Museum, 19(1102), 113-136. https://doi.org/10.5479/si.00963801.19-1102.113	https://doi.org/10.5479/si.00963801.19-1102.113
1089	valid	Diastrophus tumefactus Kinsey, 1920		Diastrophus Hartig, 1840		Diastrophus tumefactus Kinsey, 1920	Animalia	Insecta	Hymenoptera	Cynipidae	Animalia | Arthropoda | Insecta | Hymenoptera | Cynipoidea | Cynipidae | Diastrophini | Diastrophus	Diastrophus	tumefactus		species	Kinsey, 1920	Norwegian cinquefoil gall wasp	Kinsey, A.C. (1920b). New species and synonymy of American Cynipidae. Bulletin of the American Museum of Natural History, 42, 293-317. http://hdl.handle.net/2246/1148	http://hdl.handle.net/2246/1148
1090	valid	Diastrophus turgidus Bassett, 1870		Diastrophus Hartig, 1840		Diastrophus turgidus Bassett, 1870	Animalia	Insecta	Hymenoptera	Cynipidae	Animalia | Arthropoda | Insecta | Hymenoptera | Cynipoidea | Cynipidae | Diastrophini | Diastrophus	Diastrophus	turgidus		species	Bassett, 1870	raspberry prickly knot gall wasp	Bassett, H.F. (1870). Galls found on plants of the genus Rubus. The Canadian Entomologist, 2(7), 98-100. https://doi.org/10.4039/ent298-7	https://doi.org/10.4039/ent298-7
1091	invalid	Diastrophus turdigus Bassett, 1870				Diastrophus turgidus Bassett, 1870
1092	valid	Periclistus arefactus McCracken & Egbert, 1922		Periclistus Förster, 1869		Periclistus arefactus McCracken & Egbert, 1922	Animalia	Insecta	Hymenoptera	Cynipidae	Animalia | Arthropoda | Insecta | Hymenoptera | Cynipoidea | Cynipidae | Diastrophini | Periclistus	Periclistus	arefactus		species	McCracken & Egbert, 1922		McCracken, M. I., & Egbert, D. B. (1922). California gall-making Cynipidae: With descriptions of new species (Vol. 3, No. 1-4). Stanford University Press. https://hdl.handle.net/2027/mdp.39015068533523	https://hdl.handle.net/2027/mdp.39015068533523
1093	valid	Periclistus californicus Ashmead, 1896		Periclistus Förster, 1869		Periclistus californicus Ashmead, 1896	Animalia	Insecta	Hymenoptera	Cynipidae	Animalia | Arthropoda | Insecta | Hymenoptera | Cynipoidea | Cynipidae | Diastrophini | Periclistus	Periclistus	californicus		species	Ashmead, 1896		Ashmead, W.H. (1896b). Descriptions of new parasitic Hymenoptera. Transactions of the American Entomological Society, 23(2), 179–234. https://www.biodiversitylibrary.org/page/7509063	https://www.biodiversitylibrary.org/page/7509063
1094	valid	Periclistus obliquus Provancher, 1888		Periclistus Förster, 1869		Periclistus obliquus Provancher, 1888	Animalia	Insecta	Hymenoptera	Cynipidae	Animalia | Arthropoda | Insecta | Hymenoptera | Cynipoidea | Cynipidae | Diastrophini | Periclistus	Periclistus	obliquus		species	Provancher, 1888		Provancher, L.L. (1888). Additions et corrections au Volume II de la faune entomologique du Canada traitant des Hyménoptères. Naturaliste Canadienne,Quebec, 17,: 273–440. https://www.biodiversitylibrary.org/page/32180822	https://www.biodiversitylibrary.org/page/32180822
1095	valid	Periclistus piceus Fullaway, 1911		Periclistus Förster, 1869		Periclistus piceus Fullaway, 1911	Animalia	Insecta	Hymenoptera	Cynipidae	Animalia | Arthropoda | Insecta | Hymenoptera | Cynipoidea | Cynipidae | Diastrophini | Periclistus	Periclistus	piceus		species	Fullaway, 1911		Fullaway, D.T. (1911). Monograph of the gall making Cynipidae (Cynipinae) of California. Annals of the Entomological Society of America, 4, 331-381. https://www.biodiversitylibrary.org/page/16270725	https://www.biodiversitylibrary.org/page/16270725
1096	valid	Periclistus pirata (Osten Sacken, 1863)		Periclistus Förster, 1869		Periclistus pirata (Osten Sacken, 1863)	Animalia	Insecta	Hymenoptera	Cynipidae	Animalia | Arthropoda | Insecta | Hymenoptera | Cynipoidea | Cynipidae | Diastrophini | Periclistus	Periclistus	pirata		species	(Osten Sacken, 1863)		Osten Sacken, B.R. (1863). Contributions to the Natural History of the Cynipidae of the United States and their Galls (Article 3). Proclamations of the Entomological Society of Philadelphia, 2, 33-49. https://www.biodiversitylibrary.org/page/57090290	https://www.biodiversitylibrary.org/page/57090290
1097	invalid	Aulax pirata Osten Sacken, 1863				Periclistus pirata (Osten Sacken, 1863)
1098	invalid	Rhodites globulus Beutenmüller, 1892				Periclistus pirata (Osten Sacken, 1863)
1099	valid	Periclistus semipiceus (Harris, 1841)		Periclistus Förster, 1869		Periclistus semipiceus (Harris, 1841)	Animalia	Insecta	Hymenoptera	Cynipidae	Animalia | Arthropoda | Insecta | Hymenoptera | Cynipoidea | Cynipidae | Diastrophini | Periclistus	Periclistus	semipiceus		species	(Harris, 1841)		Harris, T.W. (1841). A report on the insects of Massachusetts injurious to vegetation. Massachusetts Commissioners on the Zoological and Botanical Survey of the State. Cambridge: Folsom, Wells, and Thurston, printers to the University. 482 pp. https://doi.org/10.5962/bhl.title.42001	https://doi.org/10.5962/bhl.title.42001
1100	invalid	Cynips semipiceus Harris, 1841				Periclistus semipiceus (Harris, 1841)
1101	valid	Periclistus smilacis Ashmead, 1896		Periclistus Förster, 1869		Periclistus smilacis Ashmead, 1896	Animalia	Insecta	Hymenoptera	Cynipidae	Animalia | Arthropoda | Insecta | Hymenoptera | Cynipoidea | Cynipidae | Diastrophini | Periclistus	Periclistus	smilacis		species	Ashmead, 1896		Ashmead, W.H. (1896b). Descriptions of new parasitic Hymenoptera. Transactions of the American Entomological Society, 23(2), 179–234. https://www.biodiversitylibrary.org/page/7509063	https://www.biodiversitylibrary.org/page/7509063
1102	valid	Synophromorpha kaulbarsi Ritchie & Shorthouse, 1987		Synophromorpha Ashmead, 1903		Synophromorpha kaulbarsi Ritchie & Shorthouse, 1987	Animalia	Insecta	Hymenoptera	Cynipidae	Animalia | Arthropoda | Insecta | Hymenoptera | Cynipoidea | Cynipidae | Diastrophini | Synophromorpha	Synophromorpha	kaulbarsi		species	Ritchie & Shorthouse, 1987		Ritchie, A.J., & Shorthouse, J.D. (1987). Revision of the genus Synophromorpha Ashmead (Hymenoptera: Cynipidae). The Canadian Entomologist, 119(3), 215-230. https://doi.org/10.4039/Ent119215-3	https://doi.org/10.4039/Ent119215-3
1103	valid	Synophromorpha rubi Weld, 1952		Synophromorpha Ashmead, 1903		Synophromorpha rubi Weld, 1952	Animalia	Insecta	Hymenoptera	Cynipidae	Animalia | Arthropoda | Insecta | Hymenoptera | Cynipoidea | Cynipidae | Diastrophini | Synophromorpha	Synophromorpha	rubi		species	Weld, 1952		Weld, L.H. (1952). New American cynipid wasps from galls. Proceedings of the United States National Museum. 102(3304), 315-142. https://doi.org/10.5479/si.00963801.102-3304.315	https://doi.org/10.5479/si.00963801.102-3304.315
1104	valid	Synophromorpha sylvestris (Osten Sacken, 1861)		Synophromorpha Ashmead, 1903		Synophromorpha sylvestris (Osten Sacken, 1861)	Animalia	Insecta	Hymenoptera	Cynipidae	Animalia | Arthropoda | Insecta | Hymenoptera | Cynipoidea | Cynipidae | Diastrophini | Synophromorpha	Synophromorpha	sylvestris		species	(Osten Sacken, 1861)		Osten Sacken, B.R. (1861). Ueber die Gallen und andere durch Insecten hervorgebrachte Pflanzendeformationen in Nord-America. Stettiner Entomologische Zeitung 22(1–3), 405–423. https://www.biodiversitylibrary.org/page/25455691	https://www.biodiversitylibrary.org/page/25455691
1105	invalid	Synophrus sylvestris Osten Sacken, 1861				Synophromorpha sylvestris (Osten Sacken, 1861)
1106	valid	Synophromorpha terricola Weld, 1952		Synophromorpha Ashmead, 1903		Synophromorpha terricola Weld, 1952	Animalia	Insecta	Hymenoptera	Cynipidae	Animalia | Arthropoda | Insecta | Hymenoptera | Cynipoidea | Cynipidae | Diastrophini | Synophromorpha	Synophromorpha	terricola		species	Weld, 1952		Weld, L.H. (1952). New American cynipid wasps from galls. Proceedings of the United States National Museum. 102(3304), 315-142. https://doi.org/10.5479/si.00963801.102-3304.315	https://doi.org/10.5479/si.00963801.102-3304.315
1197	valid	Saphonecrus favanus Weld, 1944		Saphonecrus Dalla Torre & Kieffer, 1910		Saphonecrus favanus Weld, 1944	Animalia	Insecta	Hymenoptera	Cynipidae	Animalia | Arthropoda | Insecta | Hymenoptera | Cynipoidea | Cynipidae | Synergini | Saphonecrus	Saphonecrus	favanus		species	Weld, 1944		Weld, L.H. (1944). New American cynipids from galls. Proceedings of the United States National Museum, (95), 1-24. https://www.biodiversitylibrary.org/page/7735409	https://www.biodiversitylibrary.org/page/7735409
1198	valid	Saphonecrus gemmariae (Ashmead, 1885)		Saphonecrus Dalla Torre & Kieffer, 1910		Saphonecrus gemmariae (Ashmead, 1895)	Animalia	Insecta	Hymenoptera	Cynipidae	Animalia | Arthropoda | Insecta | Hymenoptera | Cynipoidea | Cynipidae | Synergini | Saphonecrus	Saphonecrus	gemmariae		species	(Ashmead, 1885)		Ashmead, W.H. (1885a). A bibliographical and synonymical catalogue of the North American Cynipidae, with description of new species. Transactions of the American Entomological Society, 12, 291–304. https://doi.org/10.2307/25076460	https://doi.org/10.2307/25076460
1199	valid	Synergus agrifoliae Ashmead, 1896		Synergus Hartig, 1840		Synergus agrifoliae Ashmead, 1896	Animalia	Insecta	Hymenoptera	Cynipidae	Animalia | Arthropoda | Insecta | Hymenoptera | Cynipoidea | Cynipidae | Synergini | Synergus	Synergus	agrifoliae		species	Ashmead, 1896		Ashmead, W.H. (1896b). Descriptions of new parasitic Hymenoptera. Transactions of the American Entomological Society, 23(2), 179–234. https://www.biodiversitylibrary.org/page/7509063	https://www.biodiversitylibrary.org/page/7509063
1200	invalid	Synergus maculatus Fullaway, 1911				Synergus agrifoliae Ashmead, 1896
1201	invalid	Synergus obscurus McCracken & Egbert, 1922				Synergus agrifoliae Ashmead, 1896
1202	valid	Synergus aurofacies Lobato-Vila & Pujade-Villar, 2020		Synergus Hartig, 1840		Synergus aurofacies Lobato-Vila & Pujade-Villar, 2020	Animalia	Insecta	Hymenoptera	Cynipidae	Animalia | Arthropoda | Insecta | Hymenoptera | Cynipoidea | Cynipidae | Synergini | Synergus	Synergus	aurofacies		species	Lobato-Vila & Pujade-Villar, 2020		Lobato-Vila, I., Equihua-Martínez, A., Estrada-Venegas, E.G., Cibrián-Tovar, D., Barrera-Ruiz, U.M., & Pujade-Villar, J. (2020). Synergus Hartig species group (Hymenoptera: Cynipidae: Synergini) with partially smooth mesopleurae from the New World. Zootaxa, 4822(1), 1-38. https://doi.org/10.11646/zootaxa.4822.1.1	https://doi.org/10.11646/zootaxa.4822.1.1
1203	valid	Synergus atra Gillette, 1896		Synergus Hartig, 1840		Synergus atra Gillette, 1896	Animalia	Insecta	Hymenoptera	Cynipidae	Animalia | Arthropoda | Insecta | Hymenoptera | Cynipoidea | Cynipidae | Synergini | Synergus	Synergus	atra		species	Gillette, 1896		Gillette, C.P. (1896). A Monograph of the Genus Synergus Hartig. Transactions of the American Entomological Society, 23(1), 85-100. http://www.jstor.org/stable/25076660	http://www.jstor.org/stable/25076660
1204	valid	Synergus atripennis Ashmead, 1896		Synergus Hartig, 1840		Synergus atripennis Ashmead, 1896	Animalia	Insecta	Hymenoptera	Cynipidae	Animalia | Arthropoda | Insecta | Hymenoptera | Cynipoidea | Cynipidae | Synergini | Synergus	Synergus	atripennis		species	Ashmead, 1896		Ashmead, W.H. (1896b). Descriptions of new parasitic Hymenoptera. Transactions of the American Entomological Society, 23(2), 179–234. https://www.biodiversitylibrary.org/page/7509063	https://www.biodiversitylibrary.org/page/7509063
1205	valid	Synergus atripes Gillette, 1896		Synergus Hartig, 1840		Synergus atripes Gillette, 1896	Animalia	Insecta	Hymenoptera	Cynipidae	Animalia | Arthropoda | Insecta | Hymenoptera | Cynipoidea | Cynipidae | Synergini | Synergus	Synergus	atripes		species	Gillette, 1896		Gillette, C.P. (1896). A Monograph of the Genus Synergus Hartig. Transactions of the American Entomological Society, 23(1), 85-100. http://www.jstor.org/stable/25076660	http://www.jstor.org/stable/25076660
1206	valid	Synergus batatoides Ashmead, 1885		Synergus Hartig, 1840		Synergus batatoides Ashmead, 1885	Animalia	Insecta	Hymenoptera	Cynipidae	Animalia | Arthropoda | Insecta | Hymenoptera | Cynipoidea | Cynipidae | Synergini | Synergus	Synergus	batatoides		species	Ashmead, 1885		Ashmead, W.H. (1885a). A bibliographical and synonymical catalogue of the North American Cynipidae, with description of new species. Transactions of the American Entomological Society, 12, 291–304. https://doi.org/10.2307/25076460	https://doi.org/10.2307/25076460
1207	valid	Synergus bellus McCracken & Egbert, 1922		Synergus Hartig, 1840		Synergus bellus McCracken & Egbert, 1922	Animalia	Insecta	Hymenoptera	Cynipidae	Animalia | Arthropoda | Insecta | Hymenoptera | Cynipoidea | Cynipidae | Synergini | Synergus	Synergus	bellus		species	McCracken & Egbert, 1922		McCracken, M. I., & Egbert, D. B. (1922). California gall-making Cynipidae: With descriptions of new species (Vol. 3, No. 1-4). Stanford University Press. https://hdl.handle.net/2027/mdp.39015068533523	https://hdl.handle.net/2027/mdp.39015068533523
1208	valid	Synergus brevicornis Ashmead, 1896		Synergus Hartig, 1840		Synergus brevicornis Ashmead, 1896	Animalia	Insecta	Hymenoptera	Cynipidae	Animalia | Arthropoda | Insecta | Hymenoptera | Cynipoidea | Cynipidae | Synergini | Synergus	Synergus	brevicornis		species	Ashmead, 1896		Ashmead, W.H. (1896b). Descriptions of new parasitic Hymenoptera. Transactions of the American Entomological Society, 23(2), 179–234. https://www.biodiversitylibrary.org/page/7509063	https://www.biodiversitylibrary.org/page/7509063
1209	invalid	Saphonecrus brevicornis (Ashmead, 1896)				Synergus brevicornis Ashmead, 1896
1210	valid	Synergus bicolor Ashmead, 1885		Synergus Hartig, 1840		Synergus bicolor Ashmead, 1885	Animalia	Insecta	Hymenoptera	Cynipidae	Animalia | Arthropoda | Insecta | Hymenoptera | Cynipoidea | Cynipidae | Synergini | Synergus	Synergus	bicolor		species	Ashmead, 1885		Ashmead, W.H. (1885a). A bibliographical and synonymical catalogue of the North American Cynipidae, with description of new species. Transactions of the American Entomological Society, 12, 291–304. https://doi.org/10.2307/25076460	https://doi.org/10.2307/25076460
1213	valid	Synergus campanula Osten Sacken, 1865		Synergus Hartig, 1840		Synergus campanula Osten Sacken, 1865	Animalia	Insecta	Hymenoptera	Cynipidae	Animalia | Arthropoda | Insecta | Hymenoptera | Cynipoidea | Cynipidae | Synergini | Synergus	Synergus	campanula		species	Osten Sacken, 1865		Osten Sacken, B.R. (1865). Contributions to the Natural History of the Cynipidae of the United States and their Galls (Article 4). Proclamations of the Entomological Society of Philadelphia, 4, 331-380. https://www.biodiversitylibrary.org/page/3784312	https://www.biodiversitylibrary.org/page/3784312
1214	valid	Synergus castanopsidis (Beutenmüller, 1918)		Synergus Hartig, 1840		Synergus castanopsidis (Beutenmüller, 1918)	Animalia	Insecta	Hymenoptera	Cynipidae	Animalia | Arthropoda | Insecta | Hymenoptera | Cynipoidea | Cynipidae | Synergini | Synergus	Synergus	castanopsidis		species	(Beutenmüller, 1918)		Beutenmüller, W. (1918). Description of a new Periclistus (Cynipidae, Hym). Entomological News, 29(7), 251. https://www.biodiversitylibrary.org/page/26262238	https://www.biodiversitylibrary.org/page/26262238
1215	invalid	Periclistus castanopsidis (Beutenmüller, 1918)				Synergus castanopsidis (Beutenmüller, 1918)
1216	valid	Synergus cibriani Pujade-Villar & Lobato-Vila, 2017		Synergus Hartig, 1840		Synergus cibriani Pujade-Villar & Lobato-Vila, 2017	Animalia	Insecta	Hymenoptera	Cynipidae	Animalia | Arthropoda | Insecta | Hymenoptera | Cynipoidea | Cynipidae | Synergini | Synergus	Synergus	cibriani		species	Pujade-Villar & Lobato-Vila, 2017		Lobato-Vila, I. & Pujade-Villar, J. (2017). Description of Five New Species of Inquiline Oak Gall Wasps of the Genus Synergus Hartig (Hymenoptera, Cynipidae: Synergini) with Partially Smooth Mesopleurae From Mexico. Zoological Studies, 56, e36. https://doi.org/10.6620/ZS.2017.56-36	https://doi.org/10.6620/ZS.2017.56-36
1217	valid	Synergus citriformis (Ashmead, 1885)		Synergus Hartig, 1840		Synergus citriformis (Ashmead, 1885)	Animalia	Insecta	Hymenoptera	Cynipidae	Animalia | Arthropoda | Insecta | Hymenoptera | Cynipoidea | Cynipidae | Synergini | Synergus	Synergus	citriformis		species	(Ashmead, 1885)		Ashmead, W.H. (1885a). A bibliographical and synonymical catalogue of the North American Cynipidae, with description of new species. Transactions of the American Entomological Society, 12, 291–304. https://doi.org/10.2307/25076460	https://doi.org/10.2307/25076460
1218	invalid	Ceroptres citriformis Ashmead, 1885				Synergus citriformis (Ashmead, 1885)
1219	invalid	Synergus niger Fullaway, 1911				Synergus citriformis (Ashmead, 1885)
1220	invalid	Synergus elegans Nieves-Aldrey & Medianero, 2011				Synergus citriformis (Ashmead, 1885)
1221	valid	Synergus confertus McCracken & Egbert, 1922		Synergus Hartig, 1840		Synergus confertus McCracken & Egbert, 1922	Animalia	Insecta	Hymenoptera	Cynipidae	Animalia | Arthropoda | Insecta | Hymenoptera | Cynipoidea | Cynipidae | Synergini | Synergus	Synergus	confertus		species	McCracken & Egbert, 1922		McCracken, M. I., & Egbert, D. B. (1922). California gall-making Cynipidae: With descriptions of new species (Vol. 3, No. 1-4). Stanford University Press. https://hdl.handle.net/2027/mdp.39015068533523	https://hdl.handle.net/2027/mdp.39015068533523
1222	valid	Synergus coniferae Ashmead, 1885		Synergus Hartig, 1840		Synergus coniferae Ashmead, 1885	Animalia	Insecta	Hymenoptera	Cynipidae	Animalia | Arthropoda | Insecta | Hymenoptera | Cynipoidea | Cynipidae | Synergini | Synergus	Synergus	coniferae		species	Ashmead, 1885		Ashmead, W.H. (1885a). A bibliographical and synonymical catalogue of the North American Cynipidae, with description of new species. Transactions of the American Entomological Society, 12, 291–304. https://doi.org/10.2307/25076460	https://doi.org/10.2307/25076460
1223	valid	Synergus digressus McCracken & Egbert, 1922		Synergus Hartig, 1840		Synergus digressus McCracken & Egbert, 1922	Animalia	Insecta	Hymenoptera	Cynipidae	Animalia | Arthropoda | Insecta | Hymenoptera | Cynipoidea | Cynipidae | Synergini | Synergus	Synergus	digressus		species	McCracken & Egbert, 1922		McCracken, M. I., & Egbert, D. B. (1922). California gall-making Cynipidae: With descriptions of new species (Vol. 3, No. 1-4). Stanford University Press. https://hdl.handle.net/2027/mdp.39015068533523	https://hdl.handle.net/2027/mdp.39015068533523
1224	valid	Synergus dimorphus Osten Sacken, 1865		Synergus Hartig, 1840		Synergus dimorphus Osten Sacken, 1865	Animalia	Insecta	Hymenoptera	Cynipidae	Animalia | Arthropoda | Insecta | Hymenoptera | Cynipoidea | Cynipidae | Synergini | Synergus	Synergus	dimorphus		species	Osten Sacken, 1865		Osten Sacken, B.R. (1865). Contributions to the Natural History of the Cynipidae of the United States and their Galls (Article 4). Proclamations of the Entomological Society of Philadelphia, 4, 331-380. https://www.biodiversitylibrary.org/page/3784312	https://www.biodiversitylibrary.org/page/3784312
1225	valid	Synergus distinctus McCracken & Egbert, 1922		Synergus Hartig, 1840		Synergus distinctus McCracken & Egbert, 1922	Animalia	Insecta	Hymenoptera	Cynipidae	Animalia | Arthropoda | Insecta | Hymenoptera | Cynipoidea | Cynipidae | Synergini | Synergus	Synergus	distinctus		species	McCracken & Egbert, 1922		McCracken, M. I., & Egbert, D. B. (1922). California gall-making Cynipidae: With descriptions of new species (Vol. 3, No. 1-4). Stanford University Press. https://hdl.handle.net/2027/mdp.39015068533523	https://hdl.handle.net/2027/mdp.39015068533523
1226	valid	Synergus dorsalis (Provancher, 1888)		Synergus Hartig, 1840		Synergus dorsalis (Provancher, 1888)	Animalia	Insecta	Hymenoptera	Cynipidae	Animalia | Arthropoda | Insecta | Hymenoptera | Cynipoidea | Cynipidae | Synergini | Synergus	Synergus	dorsalis		species	(Provancher, 1888)		Provancher, L.L. (1888). Additions et corrections au Volume II de la faune entomologique du Canada traitant des Hyménoptères. Naturaliste Canadienne,Quebec, 17,: 273–440. https://www.biodiversitylibrary.org/page/32180822	https://www.biodiversitylibrary.org/page/32180822
1328	invalid	Synergus dubiosus Fullaway, 1911				Synergus dorsalis (Provancher, 1888)
1289	invalid	Synergus splendidus Fullaway, 1911				Synergus dorsalis (Provancher, 1888)
1227	invalid	Ceroptres dorsalis Provancher, 1888				Synergus dorsalis (Provancher, 1888)
1228	valid	Synergus duricorius Gillette, 1896		Synergus Hartig, 1840		Synergus duricorius Gillette, 1896	Animalia	Insecta	Hymenoptera	Cynipidae	Animalia | Arthropoda | Insecta | Hymenoptera | Cynipoidea | Cynipidae | Synergini | Synergus	Synergus	duricorius		species	Gillette, 1896		Gillette, C.P. (1896). A Monograph of the Genus Synergus Hartig. Transactions of the American Entomological Society, 23(1), 85-100. http://www.jstor.org/stable/25076660	http://www.jstor.org/stable/25076660
1229	valid	Synergus equihuai Pujade-Villar & Lobato-Vila, 2016		Synergus Hartig, 1840		Synergus equihuai Pujade-Villar & Lobato-Vila, 2016	Animalia	Insecta	Hymenoptera	Cynipidae	Animalia | Arthropoda | Insecta | Hymenoptera | Cynipoidea | Cynipidae | Synergini | Synergus	Synergus	equihuai		species	Pujade-Villar & Lobato-Vila, 2016		Pujade-Villar, J., Roca-Cusachs, M. & Lobato-Vila, I. (2016) Descripción de las primeras especies de Synergus con hembras de 13 antenómeros para México (Hymenoptera: Cynipidae: Synergini). Dugesiana, 23 (2), 109–116. https://doi.org/10.32870/dugesiana.v23i2.5950	https://doi.org/10.32870/dugesiana.v23i2.5950
1230	valid	Synergus erinacei Gillette, 1896		Synergus Hartig, 1840		Synergus erinacei Gillette, 1896	Animalia	Insecta	Hymenoptera	Cynipidae	Animalia | Arthropoda | Insecta | Hymenoptera | Cynipoidea | Cynipidae | Synergini | Synergus	Synergus	erinacei		species	Gillette, 1896		Gillette, C.P. (1896). A Monograph of the Genus Synergus Hartig. Transactions of the American Entomological Society, 23(1), 85-100. http://www.jstor.org/stable/25076660	http://www.jstor.org/stable/25076660
1231	valid	Synergus estradae Pujade-Villar & Lobato-Vila, 2016		Synergus Hartig, 1840		Synergus estradae Pujade-Villar & Lobato-Vila, 2016	Animalia	Insecta	Hymenoptera	Cynipidae	Animalia | Arthropoda | Insecta | Hymenoptera | Cynipoidea | Cynipidae | Synergini | Synergus	Synergus	estradae		species	Pujade-Villar & Lobato-Vila, 2016		Pujade-Villar, J., Roca-Cusachs, M. & Lobato-Vila, I. (2016) Descripción de las primeras especies de Synergus con hembras de 13 antenómeros para México (Hymenoptera: Cynipidae: Synergini). Dugesiana, 23 (2), 109–116. https://doi.org/10.32870/dugesiana.v23i2.5950	https://doi.org/10.32870/dugesiana.v23i2.5950
1232	valid	Synergus ficigerae Ashmead, 1885		Synergus Hartig, 1840		Synergus ficigerae Ashmead, 1885	Animalia	Insecta	Hymenoptera	Cynipidae	Animalia | Arthropoda | Insecta | Hymenoptera | Cynipoidea | Cynipidae | Synergini | Synergus	Synergus	ficigerae		species	Ashmead, 1885		Ashmead, W.H. (1885a). A bibliographical and synonymical catalogue of the North American Cynipidae, with description of new species. Transactions of the American Entomological Society, 12, 291–304. https://doi.org/10.2307/25076460	https://doi.org/10.2307/25076460
1233	valid	Synergus filicornis Cameron, 1883		Synergus Hartig, 1840		Synergus filicornis Cameron, 1883	Animalia	Insecta	Hymenoptera	Cynipidae	Animalia | Arthropoda | Insecta | Hymenoptera | Cynipoidea | Cynipidae | Synergini | Synergus	Synergus	filicornis		species	Cameron, 1883		Cameron, P. (1883–1900). Biologia Centrali-Americana. Insecta. Hymenoptera. (Families Tenthredinidæ-Chrysididæ). Vol. I. - pp. i-xii [= 1-12], 1-487, [1], Tab. 1-20. London. (Quaritch). https://www.biodiversitylibrary.org/page/588130	https://www.biodiversitylibrary.org/page/588130
1234	invalid	Synergus similis Gillette, 1896				Synergus filicornis Cameron, 1883
1235	invalid	Synergus furnessana Weld, 1913				Synergus filicornis Cameron, 1883
1236	valid	Synergus flavens McCracken & Egbert, 1922		Synergus Hartig, 1840		Synergus flavens McCracken & Egbert, 1922	Animalia	Insecta	Hymenoptera	Cynipidae	Animalia | Arthropoda | Insecta | Hymenoptera | Cynipoidea | Cynipidae | Synergini | Synergus	Synergus	flavens		species	McCracken & Egbert, 1922		McCracken, M. I., & Egbert, D. B. (1922). California gall-making Cynipidae: With descriptions of new species (Vol. 3, No. 1-4). Stanford University Press. https://hdl.handle.net/2027/mdp.39015068533523	https://hdl.handle.net/2027/mdp.39015068533523
1237	invalid	Synergus variegatus McCracken & Egbert, 1922				Synergus flavens McCracken & Egbert, 1922
1238	valid	Synergus forcadellae Lobato-Vila & Pujade-Villar, 2020		Synergus Hartig, 1840		Synergus forcadellae Lobato-Vila & Pujade-Villar, 2020	Animalia	Insecta	Hymenoptera	Cynipidae	Animalia | Arthropoda | Insecta | Hymenoptera | Cynipoidea | Cynipidae | Synergini | Synergus	Synergus	forcadellae		species	Lobato-Vila & Pujade-Villar, 2020		Lobato-Vila, I., Equihua-Martínez, A., Estrada-Venegas, E.G., Cibrián-Tovar, D., Barrera-Ruiz, U.M., & Pujade-Villar, J. (2020). Synergus Hartig species group (Hymenoptera: Cynipidae: Synergini) with partially smooth mesopleurae from the New World. Zootaxa, 4822(1), 1-38. https://doi.org/10.11646/zootaxa.4822.1.1	https://doi.org/10.11646/zootaxa.4822.1.1
1240	valid	Synergus gilletti Pujade-Villar & Lobato-Vila, 2017		Synergus Hartig, 1840		Synergus gilletti Pujade-Villar & Lobato-Vila, 2017	Animalia	Insecta	Hymenoptera	Cynipidae	Animalia | Arthropoda | Insecta | Hymenoptera | Cynipoidea | Cynipidae | Synergini | Synergus	Synergus	gilletti		species	Pujade-Villar & Lobato-Vila, 2017		Lobato-Vila, I. & Pujade-Villar, J. (2017). Description of Five New Species of Inquiline Oak Gall Wasps of the Genus Synergus Hartig (Hymenoptera, Cynipidae: Synergini) with Partially Smooth Mesopleurae From Mexico. Zoological Studies, 56, e36. https://doi.org/10.6620/ZS.2017.56-36	https://doi.org/10.6620/ZS.2017.56-36
1241	valid	Synergus grahami Lobato-Vila & Pujade-Villar, 2019		Synergus Hartig, 1840		Synergus grahami Lobato-Vila & Pujade-Villar, 2020	Animalia	Insecta	Hymenoptera	Cynipidae	Animalia | Arthropoda | Insecta | Hymenoptera | Cynipoidea | Cynipidae | Synergini | Synergus	Synergus	grahami		species	Lobato-Vila & Pujade-Villar, 2019		Lobato-Vila, I., Cibrián-Tovar, D., Barrera-Ruíz, U.M., Equihua-Martínez, A., Estrada-Venegas, E.G., Buffington, M.L., & Pujade-Villar, J. (2019). Review of the Synergus Hartig species (Hymenoptera: Cynipidae: Synergini) associated with tuberous and other tumor-like galls on oaks from the New World with the description of three new species from Mexico. Proceedings of the Entomological Society of …	https://doi.org/10.4289/0013-8797.121.2.193
1242	valid	Synergus incisus Gillette, 1896		Synergus Hartig, 1840		Synergus incisus Gillette, 1896	Animalia	Insecta	Hymenoptera	Cynipidae	Animalia | Arthropoda | Insecta | Hymenoptera | Cynipoidea | Cynipidae | Synergini | Synergus	Synergus	incisus		species	Gillette, 1896		Gillette, C.P. (1896). A Monograph of the Genus Synergus Hartig. Transactions of the American Entomological Society, 23(1), 85-100. http://www.jstor.org/stable/25076660	http://www.jstor.org/stable/25076660
1243	valid	Synergus laeviventris (Osten Sacken, 1861)		Synergus Hartig, 1840		Synergus laeviventris (Osten Sacken, 1861)	Animalia	Insecta	Hymenoptera	Cynipidae	Animalia | Arthropoda | Insecta | Hymenoptera | Cynipoidea | Cynipidae | Synergini | Synergus	Synergus	laeviventris		species	(Osten Sacken, 1861)		Osten Sacken, B.R. (1861). On the Cynipidae of the North American oaks and their galls. Proceedings of the Entomological Society of Philadelphia, 1(3), 47–72. https://www.biodiversitylibrary.org/page/3328764	https://www.biodiversitylibrary.org/page/3328764
1244	invalid	Synophrus laeviventris Osten Sacken, 1861				Synergus laeviventris (Osten Sacken, 1861)
1245	valid	Synergus lignicola (Osten Sacken, 1862)		Synergus Hartig, 1840		Synergus lignicola (Osten Sacken, 1862)	Animalia	Insecta	Hymenoptera	Cynipidae	Animalia | Arthropoda | Insecta | Hymenoptera | Cynipoidea | Cynipidae | Synergini | Synergus	Synergus	lignicola		species	(Osten Sacken, 1862)		Osten Sacken, B.R. (1862). Additions and corrections to the paper entitled: “On the Cynipidae of the North American oaks and their galls,” Proceedings of the Entomological Society of Philadelphia, 1(3), 241-259. https://www.biodiversitylibrary.org/page/3328802	https://www.biodiversitylibrary.org/page/3328802
1246	invalid	Cynips (Synerges?) lignicola Osten Sacken, 1862				Synergus lignicola (Osten Sacken, 1862)
1247	invalid	Synergus davisi (Beutenmüller, 1907)				Synergus lignicola (Osten Sacken, 1862)
1248	invalid	Andricus davisi Beutenmüller, 1907				Synergus lignicola (Osten Sacken, 1862)
1249	invalid	Synerges rhoditiformis Walsh, 1864				Synergus lignicola (Osten Sacken, 1862)
1250	valid	Synergus longimalaris Pujade-Villar & Lobato-Vila, 2017		Synergus Hartig, 1840		Synergus longimalaris Pujade-Villar & Lobato-Vila, 2017	Animalia	Insecta	Hymenoptera	Cynipidae	Animalia | Arthropoda | Insecta | Hymenoptera | Cynipoidea | Cynipidae | Synergini | Synergus	Synergus	longimalaris		species	Pujade-Villar & Lobato-Vila, 2017		Lobato-Vila, I. & Pujade-Villar, J. (2017). Description of Five New Species of Inquiline Oak Gall Wasps of the Genus Synergus Hartig (Hymenoptera, Cynipidae: Synergini) with Partially Smooth Mesopleurae From Mexico. Zoological Studies, 56, e36. https://doi.org/10.6620/ZS.2017.56-36	https://doi.org/10.6620/ZS.2017.56-36
1251	valid	Synergus longiscapus Pujade-Villar & Lobato-Vila, 2017		Synergus Hartig, 1840		Synergus longiscapus Pujade-Villar & Lobato-Vila, 2017	Animalia	Insecta	Hymenoptera	Cynipidae	Animalia | Arthropoda | Insecta | Hymenoptera | Cynipoidea | Cynipidae | Synergini | Synergus	Synergus	longiscapus		species	Pujade-Villar & Lobato-Vila, 2017		Lobato-Vila, I. & Pujade-Villar, J. (2017). Description of Five New Species of Inquiline Oak Gall Wasps of the Genus Synergus Hartig (Hymenoptera, Cynipidae: Synergini) with Partially Smooth Mesopleurae From Mexico. Zoological Studies, 56, e36. https://doi.org/10.6620/ZS.2017.56-36	https://doi.org/10.6620/ZS.2017.56-36
1254	valid	Synergus medullae Ashmead, 1885		Synergus Hartig, 1840		Synergus medullae Ashmead, 1885	Animalia	Insecta	Hymenoptera	Cynipidae	Animalia | Arthropoda | Insecta | Hymenoptera | Cynipoidea | Cynipidae | Synergini | Synergus	Synergus	medullae		species	Ashmead, 1885		Ashmead, W.H. (1885a). A bibliographical and synonymical catalogue of the North American Cynipidae, with description of new species. Transactions of the American Entomological Society, 12, 291–304. https://doi.org/10.2307/25076460	https://doi.org/10.2307/25076460
1255	valid	Synergus mendax Walsh, 1864		Synergus Hartig, 1840		Synergus mendax Walsh, 1864	Animalia	Insecta	Hymenoptera	Cynipidae	Animalia | Arthropoda | Insecta | Hymenoptera | Cynipoidea | Cynipidae | Synergini | Synergus	Synergus	mendax		species	Walsh, 1864		Walsh, B.D. (1864). On dimorphism in the hymenopterous genus Cynips; with an appendix, containing hints for a new classification of Cynipidae and a list of Cynipidae, including descriptions of several new species, inhabiting the oak-galls of Illinois. Proceedings of the Entomological Society of Philadelphia, 2, 443–500. https://www.biodiversitylibrary.org/page/57090740	https://www.biodiversitylibrary.org/page/57090740
1256	invalid	Synerges mendax Walsh, 1864				Synergus mendax Walsh, 1864
1257	valid	Synergus mexicanus Gillette, 1896		Synergus Hartig, 1840		Synergus mexicanus Gillette, 1896	Animalia	Insecta	Hymenoptera	Cynipidae	Animalia | Arthropoda | Insecta | Hymenoptera | Cynipoidea | Cynipidae | Synergini | Synergus	Synergus	mexicanus		species	Gillette, 1896		Gillette, C.P. (1896). A Monograph of the Genus Synergus Hartig. Transactions of the American Entomological Society, 23(1), 85-100. http://www.jstor.org/stable/25076660	http://www.jstor.org/stable/25076660
1258	invalid	Synophrus mexicanus (Gillette, 1896)				Synergus mexicanus Gillette, 1896
1259	invalid	Synergus mexicana Gillette, 1896				Synergus mexicanus Gillette, 1896
1260	invalid	Synergus dugesi Ashmead, 1899				Synergus mexicanus Gillette, 1896
1261	invalid	Saphonerus brevis Weld, 1926				Synergus mexicanus Gillette, 1896
1262	invalid	Synergus brevis (Weld, 1926)				Synergus mexicanus Gillette, 1896
1263	invalid	Synergus multiplicatus Fullaway, 1911				Synergus mexicanus Gillette, 1896
1264	valid	Synergus nigroornatus McCracken & Egbert, 1922		Synergus Hartig, 1840		Synergus nigroornatus McCracken & Egbert, 1922	Animalia	Insecta	Hymenoptera	Cynipidae	Animalia | Arthropoda | Insecta | Hymenoptera | Cynipoidea | Cynipidae | Synergini | Synergus	Synergus	nigroornatus		species	McCracken & Egbert, 1922		McCracken, M. I., & Egbert, D. B. (1922). California gall-making Cynipidae: With descriptions of new species (Vol. 3, No. 1-4). Stanford University Press. https://hdl.handle.net/2027/mdp.39015068533523	https://hdl.handle.net/2027/mdp.39015068533523
1265	valid	Synergus obtusilobae (Ashmead, 1885)		Synergus Hartig, 1840		Synergus obtusilobae (Ashmead, 1885)	Animalia	Insecta	Hymenoptera	Cynipidae	Animalia | Arthropoda | Insecta | Hymenoptera | Cynipoidea | Cynipidae | Synergini | Synergus	Synergus	obtusilobae		species	(Ashmead, 1885)		Ashmead, W.H. (1885a). A bibliographical and synonymical catalogue of the North American Cynipidae, with description of new species. Transactions of the American Entomological Society, 12, 291–304. https://doi.org/10.2307/25076460	https://doi.org/10.2307/25076460
1266	invalid	Ceroptres obtusilobae Ashmead, 1885				Synergus obtusilobae (Ashmead, 1885)
1267	valid	Synergus ochreus Fullaway, 1911		Synergus Hartig, 1840		Synergus ochreus Fullaway, 1911	Animalia	Insecta	Hymenoptera	Cynipidae	Animalia | Arthropoda | Insecta | Hymenoptera | Cynipoidea | Cynipidae | Synergini | Synergus	Synergus	ochreus		species	Fullaway, 1911		Fullaway, D.T. (1911). Monograph of the gall making Cynipidae (Cynipinae) of California. Annals of the Entomological Society of America, 4, 331-381. https://www.biodiversitylibrary.org/page/16270725	https://www.biodiversitylibrary.org/page/16270725
1268	valid	Synergus oneratus (Harris, 1841)		Synergus Hartig, 1840		Synergus oneratus (Harris, 1841)	Animalia	Insecta	Hymenoptera	Cynipidae	Animalia | Arthropoda | Insecta | Hymenoptera | Cynipoidea | Cynipidae | Synergini | Synergus	Synergus	oneratus		species	(Harris, 1841)		Harris, T.W. (1841). A report on the insects of Massachusetts injurious to vegetation. Massachusetts Commissioners on the Zoological and Botanical Survey of the State. Cambridge: Folsom, Wells, and Thurston, printers to the University. 482 pp. https://doi.org/10.5962/bhl.title.42001	https://doi.org/10.5962/bhl.title.42001
1269	invalid	Cynips oneratus Harris, 1841				Synergus oneratus (Harris, 1841)
1270	invalid	Synergus oneratus coloradensis (Gillette, 1896)				Synergus oneratus (Harris, 1841)
1239	invalid	Synergus garryanus Gillette, 1893				Synergus oneratus (Harris, 1841)
1271	invalid	Synergus oneratus var coloradensis Gillette, 1896				Synergus oneratus (Harris, 1841)
1272	valid	Synergus pacificus McCracken & Egbert, 1922		Synergus Hartig, 1840		Synergus pacificus McCracken & Egbert, 1922	Animalia	Insecta	Hymenoptera	Cynipidae	Animalia | Arthropoda | Insecta | Hymenoptera | Cynipoidea | Cynipidae | Synergini | Synergus	Synergus	pacificus		species	McCracken & Egbert, 1922		McCracken, M. I., & Egbert, D. B. (1922). California gall-making Cynipidae: With descriptions of new species (Vol. 3, No. 1-4). Stanford University Press. https://hdl.handle.net/2027/mdp.39015068533523	https://hdl.handle.net/2027/mdp.39015068533523
1273	invalid	Synergus profusus McCracken & Egbert, 1922				Synergus pacificus McCracken & Egbert, 1922
1274	valid	Synergus pomiformis Ashmead, 1885		Synergus Hartig, 1840		Synergus pomiformis Ashmead, 1885	Animalia	Insecta	Hymenoptera	Cynipidae	Animalia | Arthropoda | Insecta | Hymenoptera | Cynipoidea | Cynipidae | Synergini | Synergus	Synergus	pomiformis		species	Ashmead, 1885		Ashmead, W.H. (1885a). A bibliographical and synonymical catalogue of the North American Cynipidae, with description of new species. Transactions of the American Entomological Society, 12, 291–304. https://doi.org/10.2307/25076460	https://doi.org/10.2307/25076460
1275	invalid	Ceroptres pomiformis Ashmead, 1885				Synergus pomiformis Ashmead, 1885
1276	invalid	Synergus flavus Kieffer, 1904				Synergus pomiformis Ashmead, 1885
1277	invalid	Synergus varicolor Fullaway, 1911				Synergus pomiformis Ashmead, 1885
1278	invalid	Synergus variegatus McCracken & Egbert, 1922				Synergus pomiformis Ashmead, 1885
1279	valid	Synergus pseudofilicornis Lobato-Vila & Pujade-Villar, 2018		Synergus Hartig, 1840		Synergus pseudofilicornis Lobato-Vila & Pujade-Villar, 2018	Animalia	Insecta	Hymenoptera	Cynipidae	Animalia | Arthropoda | Insecta | Hymenoptera | Cynipoidea | Cynipidae | Synergini | Synergus	Synergus	pseudofilicornis		species	Lobato-Vila & Pujade-Villar, 2018		Lobato-Vila, I., Cibrián-Tovar, D., Barrera-Ruíz, U.M., & Pujade-Villar, J. (2018). Study of the Inquiline Oak Gall Wasp Fauna Emerged from Agamic Galls of Andricus quercuslaurinus Melika and Pujade-Villar, 2009 from Mexico. Southwestern Entomologist 43(3), 591-610. https://doi.org/10.3958/059.043.0304	https://doi.org/10.3958/059.043.0304
1280	valid	Synergus punctatus Gillette, 1896		Synergus Hartig, 1840		Synergus punctatus Gillette, 1896	Animalia	Insecta	Hymenoptera	Cynipidae	Animalia | Arthropoda | Insecta | Hymenoptera | Cynipoidea | Cynipidae | Synergini | Synergus	Synergus	punctatus		species	Gillette, 1896		Gillette, C.P. (1896). A Monograph of the Genus Synergus Hartig. Transactions of the American Entomological Society, 23(1), 85-100. http://www.jstor.org/stable/25076660	http://www.jstor.org/stable/25076660
1281	invalid	Synergus punctata Gillette, 1896				Synergus punctatus Gillette, 1896
1282	valid	Synergus quercuslana (Fitch, 1859)		Synergus Hartig, 1840		Synergus quercuslana (Fitch, 1859)	Animalia	Insecta	Hymenoptera	Cynipidae	Animalia | Arthropoda | Insecta | Hymenoptera | Cynipoidea | Cynipidae | Synergini | Synergus	Synergus	quercuslana		species	(Fitch, 1859)		Fitch, A. (1859). Reports on the noxious, beneficial and other insects, of the state of New York. Made to the State agricultural society, pursuant to an annual appropriation for this purpose from the legislature of the state., volume 5. Albany,C. Van Benthuysen, printer [etc.]. Other authors include ThomasSay, Anna Botsford Comstock, and the New York State Agricultural Society. https://www.biodiv…	https://www.biodiversitylibrary.org/page/54773024
1283	invalid	Cynips quercus-lana Fitch, 1859				Synergus quercuslana (Fitch, 1859)
1284	invalid	Andricus lana Ashmead, 1885				Synergus quercuslana (Fitch, 1859)
1285	invalid	Synergus lana Cresson, 1887				Synergus quercuslana (Fitch, 1859)
1286	valid	Synergus reniformis McCracken & Egbert, 1922		Synergus Hartig, 1840		Synergus reniformis McCracken & Egbert, 1922	Animalia	Insecta	Hymenoptera	Cynipidae	Animalia | Arthropoda | Insecta | Hymenoptera | Cynipoidea | Cynipidae | Synergini | Synergus	Synergus	reniformis		species	McCracken & Egbert, 1922		McCracken, M. I., & Egbert, D. B. (1922). California gall-making Cynipidae: With descriptions of new species (Vol. 3, No. 1-4). Stanford University Press. https://hdl.handle.net/2027/mdp.39015068533523	https://hdl.handle.net/2027/mdp.39015068533523
1252	invalid	Synergus magnificus Weld, 1957				Synergus reniformis McCracken & Egbert, 1922
1287	valid	Synergus rutulus McCracken & Egbert, 1922		Synergus Hartig, 1840		Synergus rutulus McCracken & Egbert, 1922	Animalia	Insecta	Hymenoptera	Cynipidae	Animalia | Arthropoda | Insecta | Hymenoptera | Cynipoidea | Cynipidae | Synergini | Synergus	Synergus	rutulus		species	McCracken & Egbert, 1922		McCracken, M. I., & Egbert, D. B. (1922). California gall-making Cynipidae: With descriptions of new species (Vol. 3, No. 1-4). Stanford University Press. https://hdl.handle.net/2027/mdp.39015068533523	https://hdl.handle.net/2027/mdp.39015068533523
1288	valid	Synergus shorthousei Lobato-Vila & Pujade-Villar, 2019		Synergus Hartig, 1840		Synergus shorthousei Lobato-Vila & Pujade-Villar, 2019	Animalia	Insecta	Hymenoptera	Cynipidae	Animalia | Arthropoda | Insecta | Hymenoptera | Cynipoidea | Cynipidae | Synergini | Synergus	Synergus	shorthousei		species	Lobato-Vila & Pujade-Villar, 2019		Lobato-Vila, I., Cibrián-Tovar, D., Barrera-Ruíz, U.M., Equihua-Martínez, A., Estrada-Venegas, E.G., Buffington, M.L., & Pujade-Villar, J. (2019). Review of the Synergus Hartig species (Hymenoptera: Cynipidae: Synergini) associated with tuberous and other tumor-like galls on oaks from the New World with the description of three new species from Mexico. Proceedings of the Entomological Society of …	https://doi.org/10.4289/0013-8797.121.2.193
1290	valid	Synergus stelluli Burnett, 1976		Synergus Hartig, 1840		Synergus stelluli Burnett, 1976	Animalia	Insecta	Hymenoptera	Cynipidae	Animalia | Arthropoda | Insecta | Hymenoptera | Cynipoidea | Cynipidae | Synergini | Synergus	Synergus	stelluli		species	Burnett, 1976		Burnett, J.A. (1976). Synergus stelluli, new species from Southern California (USA) associated with Andricus stellulus (Hymenoptera: Cynipidae). Proceeding of the Entomological Society of Washington, 78(3), 270–273. https://www.biodiversitylibrary.org/page/16252757	https://www.biodiversitylibrary.org/page/16252757
1291	valid	Synergus striatifrons Pujade-Villar & Lobato-Vila, 2017		Synergus Hartig, 1840		Synergus striatifrons Pujade-Villar & Lobato-Vila, 2017	Animalia	Insecta	Hymenoptera	Cynipidae	Animalia | Arthropoda | Insecta | Hymenoptera | Cynipoidea | Cynipidae | Synergini | Synergus	Synergus	striatifrons		species	Pujade-Villar & Lobato-Vila, 2017		Lobato-Vila, I. & Pujade-Villar, J. (2017). Description of Five New Species of Inquiline Oak Gall Wasps of the Genus Synergus Hartig (Hymenoptera, Cynipidae: Synergini) with Partially Smooth Mesopleurae From Mexico. Zoological Studies, 56, e36. https://doi.org/10.6620/ZS.2017.56-36	https://doi.org/10.6620/ZS.2017.56-36
1292	valid	Synergus succinipedis (Ashmead, 1885)		Synergus Hartig, 1840		Synergus succinipedis (Ashmead, 1885)	Animalia	Insecta	Hymenoptera	Cynipidae	Animalia | Arthropoda | Insecta | Hymenoptera | Cynipoidea | Cynipidae | Synergini | Synergus	Synergus	succinipedis		species	(Ashmead, 1885)		Ashmead, W.H. (1885a). A bibliographical and synonymical catalogue of the North American Cynipidae, with description of new species. Transactions of the American Entomological Society, 12, 291–304. https://doi.org/10.2307/25076460	https://doi.org/10.2307/25076460
1293	invalid	Ceroptres succinipedis Ashmead, 1885				Synergus succinipedis (Ashmead, 1885)
1294	valid	Synergus tenebrosus Lobato-Vila & Pujade-Villar, 2019		Synergus Hartig, 1840		Synergus tenebrosus Lobato-Vila & Pujade-Villar, 2019	Animalia	Insecta	Hymenoptera	Cynipidae	Animalia | Arthropoda | Insecta | Hymenoptera | Cynipoidea | Cynipidae | Synergini | Synergus	Synergus	tenebrosus		species	Lobato-Vila & Pujade-Villar, 2019		Lobato-Vila, I., Cibrián-Tovar, D., Barrera-Ruíz, U.M., Equihua-Martínez, A., Estrada-Venegas, E.G., Buffington, M.L., & Pujade-Villar, J. (2019). Review of the Synergus Hartig species (Hymenoptera: Cynipidae: Synergini) associated with tuberous and other tumor-like galls on oaks from the New World with the description of three new species from Mexico. Proceedings of the Entomological Society of …	https://doi.org/10.4289/0013-8797.121.2.193
1296	valid	Synergus villosus Gillette, 1891		Synergus Hartig, 1840		Synergus villosus Gillette, 1891	Animalia	Insecta	Hymenoptera	Cynipidae	Animalia | Arthropoda | Insecta | Hymenoptera | Cynipoidea | Cynipidae | Synergini | Synergus	Synergus	villosus		species	Gillette, 1891		Gillette, C.P. (1891). Descriptions of new Cynipidae in the collection of the Illinois State Laboratory of Natural History. Illinois Natural History Survey Bulletin, 3(1-15), 191-205. https://doi.org/10.21900/j.inhs.v3.193	https://doi.org/10.21900/j.inhs.v3.193
1297	valid	Synergus virentis (Ashmead, 1885)		Synergus Hartig, 1840		Synergus virentis (Ashmead, 1885)	Animalia	Insecta	Hymenoptera	Cynipidae	Animalia | Arthropoda | Insecta | Hymenoptera | Cynipoidea | Cynipidae | Synergini | Synergus	Synergus	virentis		species	(Ashmead, 1885)		Ashmead, W.H. (1885a). A bibliographical and synonymical catalogue of the North American Cynipidae, with description of new species. Transactions of the American Entomological Society, 12, 291–304. https://doi.org/10.2307/25076460	https://doi.org/10.2307/25076460
1298	invalid	Ceroptres virentis Ashmead, 1885				Synergus virentis (Ashmead, 1885)
1299	valid	Synergus walshii Gillette, 1896		Synergus Hartig, 1840		Synergus walshii Gillette, 1896	Animalia	Insecta	Hymenoptera	Cynipidae	Animalia | Arthropoda | Insecta | Hymenoptera | Cynipoidea | Cynipidae | Synergini | Synergus	Synergus	walshii		species	Gillette, 1896		Gillette, C.P. (1896). A Monograph of the Genus Synergus Hartig. Transactions of the American Entomological Society, 23(1), 85-100. http://www.jstor.org/stable/25076660	http://www.jstor.org/stable/25076660
1300	invalid	Synophrus albipes Walsh, 1864				Synergus walshii Gillette, 1896
1301	invalid	Synergus albipes (Walsh, 1864)				Synergus walshii Gillette, 1896
1306	valid	Synergus ashmeadi Lobato-Vila & Pujade-Villar, 2021		Synergus Hartig, 1840		Synergus ashmeadi Lobato-Vila & Pujade-Villar, 2021	Animalia	Insecta	Hymenoptera	Cynipidae	Animalia | Arthropoda | Insecta | Hymenoptera | Cynipoidea | Cynipidae | Synergini | Synergus	Synergus	ashmeadi		species	Lobato-Vila & Pujade-Villar, 2021		Lobato-Vila, I. & Pujade-Villar, J. (2021). The genus Synergus Hartig (Hymenoptera: Cynipidae: Synergini) in the New World: a complete taxonomic revision with a key to species. Zootaxa, 4906(1), 1-121. https://doi.org/10.11646/zootaxa.4906.1.1	https://doi.org/10.11646/zootaxa.4906.1.1
1307	valid	Synergus beutenmulleri Lobato-Vila & Pujade-Villar, 2021		Synergus Hartig, 1840		Synergus beutenmulleri Lobato-Vila & Pujade-Villar, 2021	Animalia	Insecta	Hymenoptera	Cynipidae	Animalia | Arthropoda | Insecta | Hymenoptera | Cynipoidea | Cynipidae | Synergini | Synergus	Synergus	beutenmulleri		species	Lobato-Vila & Pujade-Villar, 2021		Lobato-Vila, I. & Pujade-Villar, J. (2021). The genus Synergus Hartig (Hymenoptera: Cynipidae: Synergini) in the New World: a complete taxonomic revision with a key to species. Zootaxa, 4906(1), 1-121. https://doi.org/10.11646/zootaxa.4906.1.1	https://doi.org/10.11646/zootaxa.4906.1.1
1308	valid	Synergus compressus Lobato-Vila & Pujade-Villar, 2021		Synergus Hartig, 1840		Synergus compressus Lobato-Vila & Pujade-Villar, 2021	Animalia	Insecta	Hymenoptera	Cynipidae	Animalia | Arthropoda | Insecta | Hymenoptera | Cynipoidea | Cynipidae | Synergini | Synergus	Synergus	compressus		species	Lobato-Vila & Pujade-Villar, 2021		Lobato-Vila, I. & Pujade-Villar, J. (2021). The genus Synergus Hartig (Hymenoptera: Cynipidae: Synergini) in the New World: a complete taxonomic revision with a key to species. Zootaxa, 4906(1), 1-121. https://doi.org/10.11646/zootaxa.4906.1.1	https://doi.org/10.11646/zootaxa.4906.1.1
1309	valid	Synergus diversicolor Lobato-Vila & Pujade-Villar, 2021		Synergus Hartig, 1840		Synergus diversicolor Lobato-Vila & Pujade-Villar, 2021	Animalia	Insecta	Hymenoptera	Cynipidae	Animalia | Arthropoda | Insecta | Hymenoptera | Cynipoidea | Cynipidae | Synergini | Synergus	Synergus	diversicolor		species	Lobato-Vila & Pujade-Villar, 2021		Lobato-Vila, I. & Pujade-Villar, J. (2021). The genus Synergus Hartig (Hymenoptera: Cynipidae: Synergini) in the New World: a complete taxonomic revision with a key to species. Zootaxa, 4906(1), 1-121. https://doi.org/10.11646/zootaxa.4906.1.1	https://doi.org/10.11646/zootaxa.4906.1.1
1310	valid	Synergus ebenus Lobato-Vila & Pujade-Villar, 2021		Synergus Hartig, 1840		Synergus ebenus Lobato-Vila & Pujade-Villar, 2021	Animalia	Insecta	Hymenoptera	Cynipidae	Animalia | Arthropoda | Insecta | Hymenoptera | Cynipoidea | Cynipidae | Synergini | Synergus	Synergus	ebenus		species	Lobato-Vila & Pujade-Villar, 2021		Lobato-Vila, I. & Pujade-Villar, J. (2021). The genus Synergus Hartig (Hymenoptera: Cynipidae: Synergini) in the New World: a complete taxonomic revision with a key to species. Zootaxa, 4906(1), 1-121. https://doi.org/10.11646/zootaxa.4906.1.1	https://doi.org/10.11646/zootaxa.4906.1.1
1311	valid	Synergus linnei Lobato-Vila & Pujade-Villar, 2021		Synergus Hartig, 1840		Synergus linnei Lobato-Vila & Pujade-Villar, 2021	Animalia	Insecta	Hymenoptera	Cynipidae	Animalia | Arthropoda | Insecta | Hymenoptera | Cynipoidea | Cynipidae | Synergini | Synergus	Synergus	linnei		species	Lobato-Vila & Pujade-Villar, 2021		Lobato-Vila, I. & Pujade-Villar, J. (2021). The genus Synergus Hartig (Hymenoptera: Cynipidae: Synergini) in the New World: a complete taxonomic revision with a key to species. Zootaxa, 4906(1), 1-121. https://doi.org/10.11646/zootaxa.4906.1.1	https://doi.org/10.11646/zootaxa.4906.1.1
1312	valid	Synergus macrackenae Lobato-Vila & Pujade-Villar, 2021		Synergus Hartig, 1840		Synergus macrackenae Lobato-Vila & Pujade-Villar, 2021	Animalia	Insecta	Hymenoptera	Cynipidae	Animalia | Arthropoda | Insecta | Hymenoptera | Cynipoidea | Cynipidae | Synergini | Synergus	Synergus	macrackenae		species	Lobato-Vila & Pujade-Villar, 2021		Lobato-Vila, I. & Pujade-Villar, J. (2021). The genus Synergus Hartig (Hymenoptera: Cynipidae: Synergini) in the New World: a complete taxonomic revision with a key to species. Zootaxa, 4906(1), 1-121. https://doi.org/10.11646/zootaxa.4906.1.1	https://doi.org/10.11646/zootaxa.4906.1.1
1313	invalid	Synergus nigro-ornatus McCracken & Egbert, 1922				Synergus macrackenae Lobato-Vila & Pujade-Villar, 2021
1314	valid	Synergus oaxaquensis Lobato-Vila & Pujade-Villar, 2021		Synergus Hartig, 1840		Synergus oaxaquensis Lobato-Vila & Pujade-Villar, 2021	Animalia	Insecta	Hymenoptera	Cynipidae	Animalia | Arthropoda | Insecta | Hymenoptera | Cynipoidea | Cynipidae | Synergini | Synergus	Synergus	oaxaquensis		species	Lobato-Vila & Pujade-Villar, 2021		Lobato-Vila, I. & Pujade-Villar, J. (2021). The genus Synergus Hartig (Hymenoptera: Cynipidae: Synergini) in the New World: a complete taxonomic revision with a key to species. Zootaxa, 4906(1), 1-121. https://doi.org/10.11646/zootaxa.4906.1.1	https://doi.org/10.11646/zootaxa.4906.1.1
1315	valid	Synergus personatus Lobato-Vila & Pujade-Villar, 2021		Synergus Hartig, 1840		Synergus personatus Lobato-Vila & Pujade-Villar, 2021	Animalia	Insecta	Hymenoptera	Cynipidae	Animalia | Arthropoda | Insecta | Hymenoptera | Cynipoidea | Cynipidae | Synergini | Synergus	Synergus	personatus		species	Lobato-Vila & Pujade-Villar, 2021		Lobato-Vila, I. & Pujade-Villar, J. (2021). The genus Synergus Hartig (Hymenoptera: Cynipidae: Synergini) in the New World: a complete taxonomic revision with a key to species. Zootaxa, 4906(1), 1-121. https://doi.org/10.11646/zootaxa.4906.1.1	https://doi.org/10.11646/zootaxa.4906.1.1
1316	valid	Synergus ruficephalus Lobato-Vila & Pujade-Villar, 2021		Synergus Hartig, 1840		Synergus ruficephalus Lobato-Vila & Pujade-Villar, 2021	Animalia	Insecta	Hymenoptera	Cynipidae	Animalia | Arthropoda | Insecta | Hymenoptera | Cynipoidea | Cynipidae | Synergini | Synergus	Synergus	ruficephalus		species	Lobato-Vila & Pujade-Villar, 2021		Lobato-Vila, I. & Pujade-Villar, J. (2021). The genus Synergus Hartig (Hymenoptera: Cynipidae: Synergini) in the New World: a complete taxonomic revision with a key to species. Zootaxa, 4906(1), 1-121. https://doi.org/10.11646/zootaxa.4906.1.1	https://doi.org/10.11646/zootaxa.4906.1.1
1317	valid	Synergus weldi Lobato-Vila & Pujade-Villar, 2021		Synergus Hartig, 1840		Synergus weldi Lobato-Vila & Pujade-Villar, 2021	Animalia	Insecta	Hymenoptera	Cynipidae	Animalia | Arthropoda | Insecta | Hymenoptera | Cynipoidea | Cynipidae | Synergini | Synergus	Synergus	weldi		species	Lobato-Vila & Pujade-Villar, 2021		Lobato-Vila, I. & Pujade-Villar, J. (2021). The genus Synergus Hartig (Hymenoptera: Cynipidae: Synergini) in the New World: a complete taxonomic revision with a key to species. Zootaxa, 4906(1), 1-121. https://doi.org/10.11646/zootaxa.4906.1.1	https://doi.org/10.11646/zootaxa.4906.1.1
1107	valid	Diplolepis arefacta (Gillette, 1894)		Diplolepis Geoffroy, 1762		Diplolepis arefacta (Gillette, 1894)	Animalia	Insecta	Hymenoptera	Cynipidae	Animalia | Arthropoda | Insecta | Hymenoptera | Cynipoidea | Cynipidae | Diplolepidini | Diplolepis	Diplolepis	arefacta		species	(Gillette, 1894)	withered rose gall wasp	Gillette, C.P. (1894). New Cynipidae. The Canadian Entomologist, 26(6), 157-159. https://doi.org/10.4039/ent26157-6	https://www.biodiversitylibrary.org/page/27851636
1108	invalid	Rhodites arefactus Gillette, 1894				Diplolepis arefacta (Gillette, 1894)
1109	valid	Diplolepis ashmeadi (Beutenmüller, 1918)		Diplolepis Geoffroy, 1762		Diplolepis ashmeadi (Beutenmüller, 1918)	Animalia	Insecta	Hymenoptera	Cynipidae	Animalia | Arthropoda | Insecta | Hymenoptera | Cynipoidea | Cynipidae | Diplolepidini | Diplolepis	Diplolepis	ashmeadi		species	(Beutenmüller, 1918)	Ashmead's rose gall wasp	Beutenmüller, W. (1918). New species of Rhodites from Oregon. The Canadian Entomologist, 50, 305–309. https://doi.org/10.4039/ent50305-9	https://www.biodiversitylibrary.org/page/3055840
1110	invalid	Rhodites ashmeadi Beutenmüller, 1918				Diplolepis ashmeadi (Beutenmüller, 1918)
1111	valid	Diplolepis bassetti bassetti (Beutenmüller, 1918)		Diplolepis Geoffroy, 1762		Diplolepis bassetti bassetti (Beutenmüller, 1918)	Animalia	Insecta	Hymenoptera	Cynipidae	Animalia | Arthropoda | Insecta | Hymenoptera | Cynipoidea | Cynipidae | Diplolepidini | Diplolepis	Diplolepis	bassetti	bassetti	subspecies	(Beutenmüller, 1918)	Bassett's rose gall wasp	Beutenmüller, W. (1918). New species of Rhodites from Oregon. The Canadian Entomologist, 50, 305–309. https://www.biodiversitylibrary.org/page/3055840	https://www.biodiversitylibrary.org/page/3055840
1112	invalid	Rhodites bassetti Beutenmüller, 1918				Diplolepis bassetti bassetti (Beutenmüller, 1918)
1113	valid	Diplolepis bassetti lucida Kinsey, 1922		Diplolepis Geoffroy, 1762		Diplolepis bassetti lucida Kinsey, 1922	Animalia	Insecta	Hymenoptera	Cynipidae	Animalia | Arthropoda | Insecta | Hymenoptera | Cynipoidea | Cynipidae | Diplolepidini | Diplolepis	Diplolepis	bassetti	lucida	subspecies	Kinsey, 1922		Kinsey, A.C. (1922). Studies of some new and described Cynipidae (Hymenoptera). Indiana University Studies, 53, 3–141. https://hdl.handle.net/2027/njp.32101076432150?urlappend=%3Bseq=47	https://hdl.handle.net/2027/njp.32101076432150?urlappend=%3Bseq=47
1114	invalid	Diplolepis bassetti var. lucida Kinsey, 1922				Diplolepis bassetti lucida Kinsey, 1922
1115	valid	Diplolepis bicolor (Harris, 1841)		Diplolepis Geoffroy, 1762		Diplolepis bicolor (Harris, 1841)	Animalia	Insecta	Hymenoptera	Cynipidae	Animalia | Arthropoda | Insecta | Hymenoptera | Cynipoidea | Cynipidae | Diplolepidini | Diplolepis	Diplolepis	bicolor		species	(Harris, 1841)	spiny rose gall wasp	Harris, T.W. (1841). A report on the insects of Massachusetts injurious to vegetation. Massachusetts Commissioners on the Zoological and Botanical Survey of the State. Cambridge: Folsom, Wells, and Thurston, printers to the University. 482 pp. https://doi.org/10.5962/bhl.title.42001	https://doi.org/10.5962/bhl.title.42001
1116	invalid	Cynips bicolor Harris, 1841				Diplolepis bicolor (Harris, 1841)
1117	valid	Diplolepis californica (Beutenmüller, 1914)		Diplolepis Geoffroy, 1762		Diplolepis californica (Beutenmüller, 1914)	Animalia	Insecta	Hymenoptera	Cynipidae	Animalia | Arthropoda | Insecta | Hymenoptera | Cynipoidea | Cynipidae | Diplolepidini | Diplolepis	Diplolepis	californica		species	(Beutenmüller, 1914)	leafy bract gall wasp	Beutenmüller, W. (1914). Notes on the genus Rhodites with descriptions of new species. Bulletin of the Brooklyn Entomological Society, 9, 87-90. https://www.biodiversitylibrary.org/page/30322414	https://www.biodiversitylibrary.org/page/30322414
1118	invalid	Rhodites californicus Beutenmüller, 1914				Diplolepis californica (Beutenmüller, 1914)
1119	valid	Diplolepis dichlocera (Harris, 1841)		Diplolepis Geoffroy, 1762		Diplolepis dichlocera (Harris, 1841)	Animalia	Insecta	Hymenoptera	Cynipidae	Animalia | Arthropoda | Insecta | Hymenoptera | Cynipoidea | Cynipidae | Diplolepidini | Diplolepis	Diplolepis	dichlocera		species	(Harris, 1841)	long rose gall wasp	Harris, T.W. (1841). A report on the insects of Massachusetts injurious to vegetation. Massachusetts Commissioners on the Zoological and Botanical Survey of the State. Cambridge: Folsom, Wells, and Thurston, printers to the University. 482 pp. https://doi.org/10.5962/bhl.title.42001	https://doi.org/10.5962/bhl.title.42001
1120	invalid	Cynips dichlocera Harris, 1841				Diplolepis dichlocera (Harris, 1841)
1121	valid	Diplolepis fulgens (Gillette, 1894)		Diplolepis Geoffroy, 1762		Diplolepis fulgens (Gillette, 1894)	Animalia	Insecta	Hymenoptera	Cynipidae	Animalia | Arthropoda | Insecta | Hymenoptera | Cynipoidea | Cynipidae | Diplolepidini | Diplolepis	Diplolepis	fulgens		species	(Gillette, 1894)	beach rose root gall wasp	Gillette, C.P. (1894). New Cynipidae. The Canadian Entomologist, 26(6), 157-159.https://www.biodiversitylibrary.org/page/27851636	https://www.biodiversitylibrary.org/page/27851636
1122	invalid	Rhodites fulgens Gillette, 1894				Diplolepis fulgens (Gillette, 1894)
1123	valid	Diplolepis fusiformans fusiformans (Ashmead, 1890)		Diplolepis Geoffroy, 1762		Diplolepis fusiformans fusiformans (Ashmead, 1890)	Animalia	Insecta	Hymenoptera	Cynipidae	Animalia | Arthropoda | Insecta | Hymenoptera | Cynipoidea | Cynipidae | Diplolepidini | Diplolepis	Diplolepis	fusiformans	fusiformans	subspecies	(Ashmead, 1890)	spindle rose gall wasp	Ashmead, W.H. (1890). On the Hymenoptera of Colorado: descriptions of new species, notes, and a list of the species found in the state. Bulletin No. 1. Colorado Biological Association, x1, 1–47.	https://books.google.com/books?id=VhApAAAAYAAJ
1124	invalid	Rhodites fusiformans Ashmead, 1890				Diplolepis fusiformans fusiformans (Ashmead, 1890)
1125	valid	Diplolepis fusiformans mendocinensis Kinsey, 1922		Diplolepis Geoffroy, 1762		Diplolepis fusiformans mendocinensis Kinsey, 1922	Animalia	Insecta	Hymenoptera	Cynipidae	Animalia | Arthropoda | Insecta | Hymenoptera | Cynipoidea | Cynipidae | Diplolepidini | Diplolepis	Diplolepis	fusiformans	mendocinensis	subspecies	Kinsey, 1922		Kinsey, A.C. (1922). Studies of some new and described Cynipidae (Hymenoptera). Indiana University Studies, 53, 3–141. https://hdl.handle.net/2027/njp.32101076432150?urlappend=%3Bseq=47	https://hdl.handle.net/2027/njp.32101076432150?urlappend=%3Bseq=47
1126	invalid	Diplolepis fusiformans var. mendocinensis Kinsey, 1922				Diplolepis fusiformans mendocinensis Kinsey, 1922
1127	valid	Diplolepis fusiformans minuta Kinsey, 1922		Diplolepis Geoffroy, 1762		Diplolepis fusiformans minuta Kinsey, 1922	Animalia	Insecta	Hymenoptera	Cynipidae	Animalia | Arthropoda | Insecta | Hymenoptera | Cynipoidea | Cynipidae | Diplolepidini | Diplolepis	Diplolepis	fusiformans	minuta	subspecies	Kinsey, 1922		Kinsey, A.C. (1922). Studies of some new and described Cynipidae (Hymenoptera). Indiana University Studies, 53, 3–141. https://hdl.handle.net/2027/njp.32101076432150?urlappend=%3Bseq=47	https://hdl.handle.net/2027/njp.32101076432150?urlappend=%3Bseq=47
1128	invalid	Diplolepis fusiformans var. minuta Kinsey, 1922				Diplolepis fusiformans minuta Kinsey, 1922
1129	valid	Diplolepis gracilis (Ashmead, 1897)		Diplolepis Geoffroy, 1762		Diplolepis gracilis (Ashmead, 1897)	Animalia	Insecta	Hymenoptera	Cynipidae	Animalia | Arthropoda | Insecta | Hymenoptera | Cynipoidea | Cynipidae | Diplolepidini | Diplolepis	Diplolepis	gracilis		species	(Ashmead, 1897)	regal rose gall wasp	Ashmead, W.H. (1896a). Descriptions of new cynipidous galls and gall-wasps in the United States National Museum. Proceedings of the United States National Museum, 19(1102), 113-136. https://doi.org/10.5479/si.00963801.19-1102.113	https://doi.org/10.5479/si.00963801.19-1102.113
1130	invalid	Rhodites graxilis Ashmead, 1897				Diplolepis gracilis (Ashmead, 1897)
1131	valid	Diplolepis ignota (Osten Sacken, 1863)		Diplolepis Geoffroy, 1762		Diplolepis ignota (Osten Sacken, 1863)	Animalia	Insecta	Hymenoptera	Cynipidae	Animalia | Arthropoda | Insecta | Hymenoptera | Cynipoidea | Cynipidae | Diplolepidini | Diplolepis	Diplolepis	ignota		species	(Osten Sacken, 1863)	mealy rose gall wasp	Osten Sacken, B.R. (1863). Contributions to the Natural History of the Cynipidae of the United States and their Galls (Article 3). Proclamations of the Entomological Society of Philadelphia, 2, 33-49. https://www.biodiversitylibrary.org/page/57090290	https://www.biodiversitylibrary.org/page/57090290
1132	invalid	Rhodites ignota Osten Sacken, 1863				Diplolepis ignota (Osten Sacken, 1863)
1133	invalid	Rhodites carolina Ashmead, 1887				Diplolepis ignota (Osten Sacken, 1863)
1134	valid	Diplolepis inconspicuis Dailey & Campbell, 1973		Diplolepis Geoffroy, 1762		Diplolepis inconspicuis Dailey & Campbell, 1973	Animalia	Insecta	Hymenoptera	Cynipidae	Animalia | Arthropoda | Insecta | Hymenoptera | Cynipoidea | Cynipidae | Diplolepidini | Diplolepis	Diplolepis	inconspicuis		species	Dailey & Campbell, 1973	hidden spindle rose gall wasp	Dailey, C.D., & Campbell, L. 1973. A new species of Diplolepis from California (Hymenoptera: Cynipidae). Pan-Pacific Entomologist, 49, 174-176. https://www.biodiversitylibrary.org/page/56375556	https://www.biodiversitylibrary.org/page/56375556
1135	valid	Diplolepis lens Weld, 1952		Diplolepis Geoffroy, 1762		Diplolepis lens Weld, 1952	Animalia	Insecta	Hymenoptera	Cynipidae	Animalia | Arthropoda | Insecta | Hymenoptera | Cynipoidea | Cynipidae | Diplolepidini | Diplolepis	Diplolepis	lens		species	Weld, 1952	saucer rose gall wasp	Weld, L.H. (1952). New American cynipid wasps from galls. Proceedings of the United States National Museum. 102(3304), 315-142. https://doi.org/10.5479/si.00963801.102-3304.315	https://doi.org/10.5479/si.00963801.102-3304.315
1136	valid	Diplolepis mayri (Schlechtendal, 1877)		Diplolepis Geoffroy, 1762		Diplolepis mayri (Schlechtendal, 1877)	Animalia	Insecta	Hymenoptera	Cynipidae	Animalia | Arthropoda | Insecta | Hymenoptera | Cynipoidea | Cynipidae | Diplolepidini | Diplolepis	Diplolepis	mayri		species	(Schlechtendal, 1877)	Mayr's rose gall wasp	Schlechtendal, D.H.R. von (1877). Rhodites Mayri n. sp. und einige Farbenvarietäten von Rh. rosae L. Jahresbericht des Vereins für Naturkunde zu Zwickau, 1876, 59–62 + 1 plate. http://digital.slub-dresden.de/id392573954-18760000	http://digital.slub-dresden.de/id392573954-18760000
1137	invalid	Rhodites mayri Schlechtendal, 1877				Diplolepis mayri (Schlechtendal, 1877)
1138	valid	Diplolepis nebulosa (Bassett, 1890)		Diplolepis Geoffroy, 1762		Diplolepis nebulosa (Bassett, 1890)	Animalia	Insecta	Hymenoptera	Cynipidae	Animalia | Arthropoda | Insecta | Hymenoptera | Cynipoidea | Cynipidae | Diplolepidini | Diplolepis	Diplolepis	nebulosa		species	(Bassett, 1890)	meadow rose gall wasp	Bassett, H.F. (1890). New species of North American Cynipidae. Transactions of the American Entomological Society, 17(1), 59-92. https://www.biodiversitylibrary.org/page/7490889	https://www.biodiversitylibrary.org/page/7490889
1139	invalid	Rhodites nebulosa Bassett, 1890				Diplolepis nebulosa (Bassett, 1890)
1140	valid	Diplolepis neglecta (Gillette, 1894)		Diplolepis Geoffroy, 1762		Diplolepis neglecta (Gillette, 1894)	Animalia	Insecta	Hymenoptera	Cynipidae	Animalia | Arthropoda | Insecta | Hymenoptera | Cynipoidea | Cynipidae | Diplolepidini | Diplolepis	Diplolepis	neglecta		species	(Gillette, 1894)	neglected rose gall wasp	Gillette, C.P. (1894). New Cynipidae. The Canadian Entomologist, 26(6), 157-159. https://doi.org/10.4039/ent26157-6	https://www.biodiversitylibrary.org/page/27851636
1141	invalid	Rhodites neglecta Gillette, 1894				Diplolepis neglecta (Gillette, 1894)
1142	valid	Diplolepis nervosa (Curtis, 1838)		Diplolepis Geoffroy, 1762		Diplolepis nervosa (Curtis, 1838)	Animalia	Insecta	Hymenoptera	Cynipidae	Animalia | Arthropoda | Insecta | Hymenoptera | Cynipoidea | Cynipidae | Diplolepidini | Diplolepis	Diplolepis	nervosa		species	(Curtis, 1838)	spiked pea gall wasp	Curtis, J. (1838) British entomology : being illustrations and descriptions of the genera of insects found in Great Britain and Ireland: containing coloured figures from nature of the most rare and beautiful species, and in many instances of the plants upon which they are found. Volume III. London : Printed for the author, 1823-1840. https://doi.org/10.5962/t.171559	https://doi.org/10.5962/t.171559
1143	invalid	Diplolepis centifoliae (Hartig, 1840)				Diplolepis nervosa (Curtis, 1838)
1144	invalid	Rhodites centifoliae Hartig, 1840				Diplolepis nervosa (Curtis, 1838)
1145	invalid	Rhodites andrei Kieffer, 1904				Diplolepis nervosa (Curtis, 1838)
1146	invalid	Rhodites dispar Niblett, 1943				Diplolepis nervosa (Curtis, 1838)
1147	invalid	Rhodites kiefferi Loiselle, 1912				Diplolepis nervosa (Curtis, 1838)
1148	invalid	Diplolepis rosarum (Giraud, 1859)				Diplolepis nervosa (Curtis, 1838)
1149	invalid	Rhodites rosarum Giraud, 1859				Diplolepis nervosa (Curtis, 1838)
1150	invalid	Cynips nervosa Curtis, 1838				Diplolepis nervosa (Curtis, 1838)
1151	valid	Diplolepis nodulosa (Beutenmüller, 1909)		Diplolepis Geoffroy, 1762		Diplolepis nodulosa (Beutenmüller, 1909)	Animalia	Insecta	Hymenoptera	Cynipidae	Animalia | Arthropoda | Insecta | Hymenoptera | Cynipoidea | Cynipidae | Diplolepidini | Diplolepis	Diplolepis	nodulosa		species	(Beutenmüller, 1909)	nodula twig gall wasp; rose stem gall wasp	Beutenmüller, W. (1909a). Descriptions of new Cynipidae. Entomological News, 10, 247. https://www.biodiversitylibrary.org/page/2591401	https://www.biodiversitylibrary.org/page/2591401
1152	invalid	Rhodites nodulosus Beutenmüller, 1918				Diplolepis nodulosa (Beutenmüller, 1909)
1153	valid	Diplolepis oregonensis (Beutenmüller, 1918)		Diplolepis Geoffroy, 1762		Diplolepis oregonensis (Beutenmüller, 1918)	Animalia	Insecta	Hymenoptera	Cynipidae	Animalia | Arthropoda | Insecta | Hymenoptera | Cynipoidea | Cynipidae | Diplolepidini | Diplolepis	Diplolepis	oregonensis		species	(Beutenmüller, 1918)	Oregon rose gall wasp	Beutenmüller, W. (1918). New species of Rhodites from Oregon. The Canadian Entomologist, 50, 305–309. https://www.biodiversitylibrary.org/page/3055840	https://www.biodiversitylibrary.org/page/3055840
1154	invalid	Rhodites oregonensis Beutenmüller, 1918				Diplolepis oregonensis (Beutenmüller, 1918)
1155	valid	Diplolepis ostensackeni (Beutenmüller, 1918)		Diplolepis Geoffroy, 1762		Diplolepis ostensackeni (Beutenmüller, 1918)	Animalia	Insecta	Hymenoptera	Cynipidae	Animalia | Arthropoda | Insecta | Hymenoptera | Cynipoidea | Cynipidae | Diplolepidini | Diplolepis	Diplolepis	ostensackeni		species	(Beutenmüller, 1918)	Osten Sacken's rose gall wasp	Beutenmüller, W. (1918). New species of Rhodites from Oregon. The Canadian Entomologist, 50, 305–309. https://www.biodiversitylibrary.org/page/3055840	https://www.biodiversitylibrary.org/page/3055840
1156	invalid	Rhodites ostensackeni Beutenmüller, 1918				Diplolepis ostensackeni (Beutenmüller, 1918)
1157	valid	Diplolepis polita (Ashmead, 1890)		Diplolepis Geoffroy, 1762		Diplolepis polita (Ashmead, 1890)	Animalia	Insecta	Hymenoptera	Cynipidae	Animalia | Arthropoda | Insecta | Hymenoptera | Cynipoidea | Cynipidae | Diplolepidini | Diplolepis	Diplolepis	polita		species	(Ashmead, 1890)	spiny leaf rose gall wasp	Ashmead, W.H. (1890). On the Hymenoptera of Colorado: descriptions of new species, notes, and a list of the species found in the state. Bulletin No. 1. Colorado Biological Association, x1, 1–47.	https://books.google.com/books?id=VhApAAAAYAAJ
1158	invalid	Rhodites polita Ashmead, 1890				Diplolepis polita (Ashmead, 1890)
1159	invalid	Rhodites occidentalis Beutenmüller, 1922				Diplolepis polita (Ashmead, 1890)
1160	valid	Diplolepis pustulatoides (Beutenmüller, 1914)		Diplolepis Geoffroy, 1762		Diplolepis pustulatoides (Beutenmüller, 1914)	Animalia	Insecta	Hymenoptera	Cynipidae	Animalia | Arthropoda | Insecta | Hymenoptera | Cynipoidea | Cynipidae | Diplolepidini | Diplolepis	Diplolepis	pustulatoides		species	(Beutenmüller, 1914)	pustulate rose gall wasp	Beutenmüller, W. (1914). Notes on the genus Rhodites with descriptions of new species. Bulletin of the Brooklyn Entomological Society, 9, 87-90. https://www.biodiversitylibrary.org/page/30322414	https://www.biodiversitylibrary.org/page/30322414
1161	invalid	Rhodites pustulatoides Beutenmüller, 1914				Diplolepis pustulatoides (Beutenmüller, 1914)
1162	valid	Diplolepis radicum (Osten Sacken, 1863)		Diplolepis Geoffroy, 1762		Diplolepis radicum (Osten Sacken, 1863)	Animalia	Insecta	Hymenoptera	Cynipidae	Animalia | Arthropoda | Insecta | Hymenoptera | Cynipoidea | Cynipidae | Diplolepidini | Diplolepis	Diplolepis	radicum		species	(Osten Sacken, 1863)	rose root gall wasp	Osten Sacken, B.R. (1863). Contributions to the Natural History of the Cynipidae of the United States and their Galls (Article 3). Proclamations of the Entomological Society of Philadelphia, 2, 33-49. https://www.biodiversitylibrary.org/page/57090290	https://www.biodiversitylibrary.org/page/57090290
1163	invalid	Rhodites radicum Osten Sacken, 1863				Diplolepis radicum (Osten Sacken, 1863)
1164	invalid	Tribalia batatorum Walsh, 1864				Diplolepis radicum (Osten Sacken, 1863)
1165	invalid	Rhodites atahensis Bassett, 1890				Diplolepis radicum (Osten Sacken, 1863)
1166	invalid	Diplolepis radicum var. johnsoni Kinsey, 1922				Diplolepis radicum (Osten Sacken, 1863)
1167	invalid	Diplolepis radicum var. plana Kinsey, 1922				Diplolepis radicum (Osten Sacken, 1863)
1168	invalid	Diplolepis radicum var. divergens Kinsey, 1922				Diplolepis radicum (Osten Sacken, 1863)
1169	invalid	Diplolepis radicum var. angustior Hunter, 1923				Diplolepis radicum (Osten Sacken, 1863)
1170	valid	Diplolepis rosae (Linnaeus, 1758)		Diplolepis Geoffroy, 1762		Diplolepis rosae (Linnaeus, 1758)	Animalia	Insecta	Hymenoptera	Cynipidae	Animalia | Arthropoda | Insecta | Hymenoptera | Cynipoidea | Cynipidae | Diplolepidini | Diplolepis	Diplolepis	rosae		species	(Linnaeus, 1758)	mossy rose gall wasp	Linnaeus, C. (1758). Systema naturae per regna tria naturae :secundum classes, ordines, genera, species, cum characteribus, differentiis, synonymis, locis. 10th edition. Laurentii Salvii: Stockholm.	https://doi.org/10.5962/bhl.title.542
1171	invalid	Cynips rosae Linnaeus, 1758				Diplolepis rosae (Linnaeus, 1758)
1172	valid	Diplolepis rosaefolii (Cockerell, 1889)		Diplolepis Geoffroy, 1762		Diplolepis rosaefolii (Cockerell, 1889)	Animalia	Insecta	Hymenoptera	Cynipidae	Animalia | Arthropoda | Insecta | Hymenoptera | Cynipoidea | Cynipidae | Diplolepidini | Diplolepis	Diplolepis	rosaefolii		species	(Cockerell, 1889)	rose blister gall wasp	Cockerell, T.D.A. (1889). Notes from Colorado. Entomologists Monthly Magazine, 25, 325, 363. https://www.biodiversitylibrary.org/page/30321290	https://www.biodiversitylibrary.org/page/30321290
1173	invalid	Rhodites rosaefolii Cockerell, 1889				Diplolepis rosaefolii (Cockerell, 1889)
1174	invalid	Rhodites lenticularis Bassett,				Diplolepis rosaefolii (Cockerell, 1889)
1175	valid	Diplolepis similis (Ashmead, 1896)		Diplolepis Geoffroy, 1762		Diplolepis similis (Ashmead, 1897)	Animalia	Insecta	Hymenoptera	Cynipidae	Animalia | Arthropoda | Insecta | Hymenoptera | Cynipoidea | Cynipidae | Diplolepidini | Diplolepis	Diplolepis	similis		species	(Ashmead, 1896)	irregular rose gall wasp	Ashmead, W.H. (1896a). Descriptions of new cynipidous galls and gall-wasps in the United States National Museum. Proceedings of the United States National Museum, 19(1102), 113-136. https://doi.org/10.5479/si.00963801.19-1102.113	https://doi.org/10.5479/si.00963801.19-1102.113
1176	invalid	Rhodites similis Ashmead, 1897				Diplolepis similis (Ashmead, 1897)
1177	valid	Diplolepis spinosa (Ashmead, 1887)		Diplolepis Geoffroy, 1762		Diplolepis spinosa (Ashmead, 1887)	Animalia	Insecta	Hymenoptera	Cynipidae	Animalia | Arthropoda | Insecta | Hymenoptera | Cynipoidea | Cynipidae | Diplolepidini | Diplolepis	Diplolepis	spinosa		species	(Ashmead, 1887)	many spined twig gall wasp	Ashmead, W.H. (1887). On the cynipidous galls of Florida, with descriptions of new species and synopses of the described species of North America. Transactions of the American Entomological Society, 14, 125-158. https://doi.org/10.2307/25076487	https://doi.org/10.2307/25076487
1178	invalid	Rhodites spinosa Ashmead, 1887				Diplolepis spinosa (Ashmead, 1887)
1179	invalid	Rhodites spinosissima Gillette, 1889				Diplolepis spinosa (Ashmead, 1887)
1180	invalid	Rhodites multispinosa Gillette, 1890				Diplolepis spinosa (Ashmead, 1887)
1181	valid	Diplolepis terrigena Weld, 1952		Diplolepis Geoffroy, 1762		Diplolepis terrigena Weld, 1952	Animalia	Insecta	Hymenoptera	Cynipidae	Animalia | Arthropoda | Insecta | Hymenoptera | Cynipoidea | Cynipidae | Diplolepidini | Diplolepis	Diplolepis	terrigena		species	Weld, 1952	earthy rose root gall wasp	Weld, L.H. (1952). New American cynipid wasps from galls. Proceedings of the United States National Museum. 102(3304), 315-142. https://doi.org/10.5479/si.00963801.102-3304.315	https://doi.org/10.5479/si.00963801.102-3304.315
1182	valid	Diplolepis triforma Shorthouse & Ritchie, 1984		Diplolepis Geoffroy, 1762		Diplolepis triforma Shorthouse & Ritchie, 1984	Animalia	Insecta	Hymenoptera	Cynipidae	Animalia | Arthropoda | Insecta | Hymenoptera | Cynipoidea | Cynipidae | Diplolepidini | Diplolepis	Diplolepis	triforma		species	Shorthouse & Ritchie, 1984	triform rose gall wasp	Shorthouse, J.D. & Ritchie, A.J. (1984). Description and biology of a new species of Diplolepis Fourcroy (Hymenoptera: Cynipidae) including galls on the stems of Rosa acicularis. The Canadian Entomologist, 116, 1623-1636. https://doi.org/10.4039/ent1161623-12	https://doi.org/10.4039/ent1161623-12
1183	valid	Diplolepis tuberculator (Cockerell, 1888)		Diplolepis Geoffroy, 1762		Diplolepis tuberculator (Cockerell, 1888)	Animalia	Insecta	Hymenoptera	Cynipidae	Animalia | Arthropoda | Insecta | Hymenoptera | Cynipoidea | Cynipidae | Diplolepidini | Diplolepis	Diplolepis	tuberculator		species	(Cockerell, 1888)	tuberous rose gall wasp	Cockerell, T.D.A. (1888). A New rose-gall. The West American Scientist (4), 60. https://www.biodiversitylibrary.org/page/27499578	https://www.biodiversitylibrary.org/page/27499578
1184	invalid	Diplolepis tuberculatrix (Cockerell, 1888)				Diplolepis tuberculator (Cockerell, 1888)
1318	invalid	Rhodites tuberculator Cockerell, 1888				Diplolepis tuberculator (Cockerell, 1888)
1319	invalid	Diplolepis tuberculatrix var. coloradensis form coloradensis Kinsey & Ayres, 1922				Diplolepis tuberculator (Cockerell, 1888)
1320	invalid	Diplolepis tuberculatrix var. coloradensis form subcoloradensis Kinsey & Ayres, 1922				Diplolepis tuberculator (Cockerell, 1888)
1321	invalid	Diplolepis tuberculatrix var. wasatchensis Kinsey & Ayres, 1922				Diplolepis tuberculator (Cockerell, 1888)
1322	invalid	Diplolepis tuberculatrix var. versicolor Kinsey & Ayres, 1922				Diplolepis tuberculator (Cockerell, 1888)
1323	invalid	Diplolepis tuberculatrix var. melanderi Kinsey & Ayres, 1922				Diplolepis tuberculator (Cockerell, 1888)
1324	invalid	Diplolepis tuberculatrix var. rubriderma Kinsey & Ayres, 1922				Diplolepis tuberculator (Cockerell, 1888)
1325	invalid	Diplolepis tuberculatrix var. sierranensis Kinsey & Ayres, 1922				Diplolepis tuberculator (Cockerell, 1888)
1326	invalid	Diplolepis tuberculatrix var. descansonis Kinsey & Ayres, 1922				Diplolepis tuberculator (Cockerell, 1888)
1185	valid	Diplolepis tuberculosa (Osten Sacken, 1861)		Diplolepis Geoffroy, 1762		Diplolepis tuberculosa (Osten Sacken, 1861)	Animalia	Insecta	Hymenoptera	Cynipidae	Animalia | Arthropoda | Insecta | Hymenoptera | Cynipoidea | Cynipidae | Diplolepidini | Diplolepis	Diplolepis	tuberculosa		species	(Osten Sacken, 1861)	spiny tuber rose gall wasp	Osten Sacken, B.R. (1861). Ueber die Gallen und andere durch Insecten hervorgebrachte Pflanzendeformationen in Nord-America. Stettiner Entomologische Zeitung 22(1–3), 405–423. https://www.biodiversitylibrary.org/page/25455691	https://www.biodiversitylibrary.org/page/25455691
1327	invalid	Cynips (Rhodites?) tuberculosa Osten Sacken, 1861				Diplolepis tuberculosa (Osten Sacken, 1861)
1186	valid	Diplolepis tumida (Bassett, 1890)		Diplolepis Geoffroy, 1762		Diplolepis tumida (Bassett, 1890)	Animalia	Insecta	Hymenoptera	Cynipidae	Animalia | Arthropoda | Insecta | Hymenoptera | Cynipoidea | Cynipidae | Diplolepidini | Diplolepis	Diplolepis	tumida		species	(Bassett, 1890)	swollen rose gall wasp	Bassett, H.F. (1890). New species of North American Cynipidae. Transactions of the American Entomological Society, 17(1), 59-92. https://www.biodiversitylibrary.org/page/7490889	https://www.biodiversitylibrary.org/page/7490889
1187	invalid	Rhodites tumidus Bassett, 1890				Diplolepis tumida (Bassett, 1890)
1188	invalid	Diplolepis tuberculatrix var. tumida form xerophila Kinsey and Ayres, 1922				Diplolepis tumida (Bassett, 1890)
1189	valid	Diplolepis variabilis (Bassett, 1890)		Diplolepis Geoffroy, 1762		Diplolepis variabilis (Bassett, 1890)	Animalia	Insecta	Hymenoptera	Cynipidae	Animalia | Arthropoda | Insecta | Hymenoptera | Cynipoidea | Cynipidae | Diplolepidini | Diplolepis	Diplolepis	variabilis		species	(Bassett, 1890)	amorphous rose gall wasp	Bassett, H.F. (1890). New species of North American Cynipidae. Transactions of the American Entomological Society, 17(1), 59-92. https://www.biodiversitylibrary.org/page/7490889	https://www.biodiversitylibrary.org/page/7490889
1190	invalid	Rhodites variabilis Bassett, 1890				Diplolepis variabilis (Bassett, 1890)
1191	invalid	Rhodites globuloides Beutenmüller, 1907				Diplolepis variabilis (Bassett, 1890)
1192	valid	Diplolepis verna (Osten Sacken, 1863)		Diplolepis Geoffroy, 1762		Diplolepis verna (Osten Sacken, 1863)	Animalia	Insecta	Hymenoptera	Cynipidae	Animalia | Arthropoda | Insecta | Hymenoptera | Cynipoidea | Cynipidae | Diplolepidini | Diplolepis	Diplolepis	verna		species	(Osten Sacken, 1863)	knotty rose gall wasp	Osten Sacken, B.R. (1863). Contributions to the Natural History of the Cynipidae of the United States and their Galls (Article 3). Proclamations of the Entomological Society of Philadelphia, 2, 33-49. https://www.biodiversitylibrary.org/page/57090290	https://www.biodiversitylibrary.org/page/57090290
1193	invalid	Rhodites verna Osten Sacken, 1863				Diplolepis verna (Osten Sacken, 1863)
1194	valid	Diplolepis weldi (Beutenmüller, 1913)		Diplolepis Geoffroy, 1762		Diplolepis weldi (Beutenmüller, 1913)	Animalia	Insecta	Hymenoptera	Cynipidae	Animalia | Arthropoda | Insecta | Hymenoptera | Cynipoidea | Cynipidae | Diplolepidini | Diplolepis	Diplolepis	weldi		species	(Beutenmüller, 1913)	Weld's rose gall wasp	Beutenmüller, W. (1913). A new species of Rhodites From California. Insecutor Inscitiae Mentruus, 1, 93-94. https://www.biodiversitylibrary.org/page/9141062	https://www.biodiversitylibrary.org/page/9141062
1195	invalid	Rhodites weldi Beutenmüller, 1913				Diplolepis weldi (Beutenmüller, 1913)
1253	nomen dubium	Synergus magnus Gillette, 1891		Synergus Hartig, 1840		Synergus magnus Gillette, 1891	Animalia	Insecta	Hymenoptera	Cynipidae	Animalia | Arthropoda | Insecta | Hymenoptera | Cynipoidea | Cynipidae | Synergini | Synergus	Synergus	magnus		species	Gillette, 1891		Gillette, C.P. (1891). Descriptions of new Cynipidae in the collection of the Illinois State Laboratory of Natural History. Illinois Natural History Survey Bulletin, 3(1-15), 191-205. https://doi.org/10.21900/j.inhs.v3.193	https://doi.org/10.21900/j.inhs.v3.193
