# Supplementary material for: Catalogue of Rose Gall, Herb Gall, and Inquiline Gall Wasps (Hymenoptera: Cynipidae) of the United States, Canada and Mexico
Source: Biodivers Data J. 2021 Aug 24;9:e68558. doi: 10.3897/BDJ.9.e68558 (PMC8408096; doi:10.3897/BDJ.9.e68558)
Supplement: Supplementary material 1 — Catalogue of the Cynipidae of North America [file bdj-09-e68558-s001.zip › CynipidaeNorthAmericaCSV/descriptions.csv]

taxonID	type	description	bibliographicCitation
1001	associations	galler of':'Hypochaeris radicata L.'	https://www.biodiversitylibrary.org/page/13988049
1001	morphology	gall description':'Vorliegende Wespe erzeugt längliche oder spindelförmige, seltener rundliche, meist mehr oder weniger gekrümrate Stengel-anschwellungen an Hypochoeris radicata L. Die grösseren unter diesen Anschwellungen sind 4 cm. lang und 0.7cm. dick; ihre-Aussenseite ist unbehaart und von derselben Farbe und Beschaffenheit wie der Stengel; inwendig sind sie markig, weiss, mit 10 — 12 runden …	https://www.biodiversitylibrary.org/page/13988049
1001	morphology	gall description':'Conspicuous, curved, and somewhat spindle-shaped swelling along stem, usually apical of any forks in the stem and up to 40 mm long by 7 mm thick; gall texture, color, and pilosity similar to that of unaffected stem; polythalamous, with each larval chamber about 2 mm long and widely separated from other larval chambers'	translated from https://www.biodiversitylibrary.org/page/13988049
1001	morphology	gall location':'stem'	https://www.biodiversitylibrary.org/page/13988049
1001	morphology	gall shape':'fusiform'	https://www.biodiversitylibrary.org/page/13988049
1001	morphology	gall surface quality':'similar to the surrounding stem tissue'	https://www.biodiversitylibrary.org/page/13988049
1001	morphology	gall structural quality':'polythalamous'	https://www.biodiversitylibrary.org/page/13988049
1001	morphology	gall arrangement':'solitary'	https://www.biodiversitylibrary.org/page/13988049
1001	morphology	gall size':'up to 40 mm in length and up to 7 mm in thickness'	https://www.biodiversitylibrary.org/page/13988049
1001	morphology	gall color':'similar to the surrounding stem tissue'	https://www.biodiversitylibrary.org/page/13988049
1003	associations	galler of':'Taraxacum officinale F. H. Wigg.'	https://doi.org/10.1155/1897/60546
1003	morphology	gall description':'Irregular, knotty-like, pithy swellings, occurring together and uniting and forming oblong, irregular galls along and surrounding the leaf-petiole of Taraxacum densleonis ; average length from one-quarter of an inch to fully two inches'	https://doi.org/10.1155/1897/60546
1003	morphology	gall location':'leaf petiole'	https://doi.org/10.1155/1897/60546
1003	morphology	gall internal quality':'pithy'	https://doi.org/10.1155/1897/60546
1003	morphology	gall shape':'subelliptical to amorphus'	https://doi.org/10.1155/1897/60546
1003	morphology	gall structural quality':'monothalamous'	https://doi.org/10.1155/1897/60546
1003	morphology	gall conspicuousness':'conspicuous'	https://doi.org/10.1155/1897/60546
1003	morphology	gall size':'6.35–50.8 mm'	https://doi.org/10.1155/1897/60546
1003	morphology	gall arrangement':'clustered along midrib in a row or amorphous aggregate'	https://doi.org/10.1155/1897/60546
1005	associations	galler of':'may produce galls on Silphium integrifolium Michx. but claim is unsubstantiated'
1005	morphology	gall description':'gall unknown'
1006	associations	galler of':'Chrysothamnus Nutt.'	https://www.biodiversitylibrary.org/page/33455878
1006	morphology	gall description':'Polythalamous. White, densely covered with white felt-like substance. Elongated, rounded or club-shaped, enlargements of the terminal twigs of the branches of a species of Chrysothamnus (Bigelovia), measuring from 15 to 30 mm. in length and 12 to 20 mm. in diameter. Sometimes two or three galls are in a row on the same branch. Internally the gall is white and of a pithy substan…	https://www.biodiversitylibrary.org/page/33455878
1006	morphology	gall location':'branch'	https://www.biodiversitylibrary.org/page/33455878
1006	morphology	gall shape':'subelliptical to clavate'	https://www.biodiversitylibrary.org/page/33455878
1006	morphology	gall surface quality':'felted'	https://www.biodiversitylibrary.org/page/33455878
1006	morphology	gall internal quality':'pithy'	https://www.biodiversitylibrary.org/page/33455878
1006	morphology	gall structural quality':'polythalamous'	https://www.biodiversitylibrary.org/page/33455878
1006	morphology	gall conspicuousness':'conspicuous'	https://www.biodiversitylibrary.org/page/33455878
1006	morphology	gall arrangement':'solitary or in groups of two to three galls'	https://www.biodiversitylibrary.org/page/33455878
1006	morphology	gall size':'15–30 mm in length and 12–20 mm in diameter'	https://www.biodiversitylibrary.org/page/33455878
1006	morphology	gall color':'white'	https://www.biodiversitylibrary.org/page/33455878
1008	associations	galler of':'Silphium perfoliatum L.'	https://www.biodiversitylibrary.org/page/2844786
1008	morphology	gall description':'Small (~3 mm in length), ellipsoid, and monothalamous, hidden in cambium and pith of flowering stems of Silphium [perfoliatum], not evident in external view... Intermediate in depth to other species in the complex.'	https://www.biodiversitylibrary.org/page/2844786
1008	morphology	gall location':'cambium and pith of flowering stems'	https://www.biodiversitylibrary.org/page/2844786
1008	morphology	gall shape':'subelliptical'	https://www.biodiversitylibrary.org/page/2844786
1008	morphology	gall structural quality':'monothalamous'	https://www.biodiversitylibrary.org/page/2844786
1008	morphology	gall size':'approximately 3 mm in length'
1008	morphology	gall conspicuousness':'inconspicuous'	https://www.biodiversitylibrary.org/page/2844786
1009	associations	galler of':'Silphium laciniatum L.'	https://iopn.library.illinois.edu/journals/inhs/article/view/193/154
1009	associations	galler of':'Silphium terebinthinaceum Jacq.'	https://doi.org/10.4289/0013-8797.119.4.660
1009	associations	galler of':'Silphium gracile A. Gray as reported in museum specimens but this host record is highly suspect'	https://doi.org/10.4289/0013-8797.119.4.660
1009	morphology	gall description':'Individual galls are egg-shaped, from 4 to 5 mm in length, and occur in clusters on the receptacles of the flowers of Silphium laciniatum. Mr. C. A. Hart has collected a number of these gall-clusters and in description of them says: [They always occur in well-ripened, healthy-looking flower heads, but do not show until the weather has removed the uninfested flowerets. They are …	https://iopn.library.illinois.edu/journals/inhs/article/view/193/154
1009	morphology	gall location':'disk flower'	https://iopn.library.illinois.edu/journals/inhs/article/view/193/154
1009	morphology	gall shape':'subelliptical'	https://iopn.library.illinois.edu/journals/inhs/article/view/193/154
1009	morphology	gall conspicuousness':'inconspicuous early in the season, becoming conspicuous at the end of the season'	https://iopn.library.illinois.edu/journals/inhs/article/view/193/154
1009	morphology	gall arrangement':'clustered'	https://iopn.library.illinois.edu/journals/inhs/article/view/193/154
1009	measurements	gall size':'4–5 mm in length'	https://iopn.library.illinois.edu/journals/inhs/article/view/193/154
1010	associations	galler of':'Lygodesmia juncea D. Don ex Hook'	https://www.biodiversitylibrary.org/page/32620520
1010	morphology	gall description':'On the stems of this plant there often grows a profusion of round or oval pea-like galls, ranging in diameter from 1/4 to 1/2 an inch... Except the central cell, the rest of the gall consists of a dense whitish spongy matter, which ultimately becomes so hard as to be penetrated with some difficulty by the thumb-nail.'	https://www.biodiversitylibrary.org/page/32620520
1010	morphology	gall structural quality':'monothalamous'	https://www.biodiversitylibrary.org/page/32620520
1010	morphology	gall measurement':'6.35–12.7 mm in diameter'	https://www.biodiversitylibrary.org/page/32620520
1010	morphology	gall internal quality':'pithy'	https://www.biodiversitylibrary.org/page/32620520
1010	morphology	gall shape':'subspherical'	https://www.biodiversitylibrary.org/page/32620520
1010	comment	comment':'May induce other morphotypes of galls on Lygodesmia juncea but these galls are unlikely to be conspecific with the inducer of the typical subspherical "pea gall"'	https://doi.org/10.1093/aesa/57.1.74
1010	morphology	gall location':'stem'	https://www.biodiversitylibrary.org/page/32620520
1013	associations	galler of':'Silphium terebinthinaceum Jacq.'	https://www.biodiversitylibrary.org/page/2844786
1013	morphology	gall location':'cambium and pith of flowering stems'	https://www.biodiversitylibrary.org/page/2844786
1013	morphology	gall measurement':'Around 3 mm in length'	https://www.biodiversitylibrary.org/page/2844786
1013	morphology	gall shape':'subelliptical'	https://www.biodiversitylibrary.org/page/2844786
1013	morphology	gall structural quality':'monothalamous'	https://www.biodiversitylibrary.org/page/2844786
1013	morphology	gall conspicuousness':'inconspicuous'	https://www.biodiversitylibrary.org/page/2844786
1013	morphology	gall description':'Small (~3 mm in length), ellipsoid, and monothalamous, hidden in cambium and pith of flowering stems of Silphium [terebinthinaceum], not evident in external view... Significantly closer to the stem surface than other species in the complex.'	https://www.biodiversitylibrary.org/page/2844786
1014	morphology	gall description':'an irregular stem-swelling. Internally of a dense whitish spongy substance. Central larval chamger is divided into several areas. Polythalamous. Diameter 10–20 mm. Length 20–30 mm.'	https://hdl.handle.net/2027/mdp.39015068533523
1014	associations	galler of':'Microseris D.Don'	https://hdl.handle.net/2027/mdp.39015068533523
1014	associations	gall location':'stem'	https://hdl.handle.net/2027/mdp.39015068533523
1014	morphology	gall internal quality':'pithy'	https://hdl.handle.net/2027/mdp.39015068533523
1014	morphology	gall structural quality':'polythalamous'	https://hdl.handle.net/2027/mdp.39015068533523
1014	morphology	gall size':'10–20 mm in diameter and 20–30 mm in length'	https://hdl.handle.net/2027/mdp.39015068533523
1014	morphology	gall shape':'amorphus'	https://hdl.handle.net/2027/mdp.39015068533523
1016	morphology	gall description':'There was not the slightest indication of a gall upon the stem... pithy'	https://doi.org/10.21900/j.inhs.v3.193
1016	morphology	gall internal quality':'pithy'	https://doi.org/10.21900/j.inhs.v3.193
1016	morphology	gall location':'stem'	https://doi.org/10.21900/j.inhs.v3.193
1016	morphology	gall conspicuousness':'inconspicuous'	https://doi.org/10.21900/j.inhs.v3.193
1016	associations	galler of':'Silphium laciniatum L. and possibly other Silphium'	https://doi.org/10.21900/j.inhs.v3.193
1018	associations	galler of':'Silphium laciniatum L.'	https://doi.org/10.21900/j.inhs.v3.193
1018	morphology	gall location':'stem'	https://doi.org/10.21900/j.inhs.v3.193
1018	morphology	gall description':'There was not the slightest indication of a gall upon the stem... pithy'	https://doi.org/10.21900/j.inhs.v3.193
1018	morphology	gall internal quality':'pithy'	https://doi.org/10.21900/j.inhs.v3.193
1018	morphology	gall conspicuousness':'inconspicuous'	https://doi.org/10.21900/j.inhs.v3.193
1019	associations	galler of':'Silphium integrifolium Michx. and S. perfoliatum L.'	https://doi.org/10.21900/j.inhs.v3.193
1019	morphology	gall description':'Abrupt sub-globular swellings from 1 to 1.75 inches in diameter at the tips of the stems of Silphium integrifolium and perfoliatum. The inner portion of the gall is made up almost entirely of a rather dense pithy material that cuts with some difficulty. Intersperced through the gall are numerous oval larval cells, and also open spaces or cavities that do not contain insects. Th…	https://doi.org/10.21900/j.inhs.v3.193
1019	morphology	gall internal quality':'pithy'	https://doi.org/10.21900/j.inhs.v3.193
1019	morphology	gall size':'2.54–4.445 mm in diameter'	https://doi.org/10.21900/j.inhs.v3.193
1019	morphology	gall location':'apex of stems'	https://doi.org/10.21900/j.inhs.v3.193
1019	morphology	gall structural quality':'polythalamous'	https://doi.org/10.21900/j.inhs.v3.193
1021	associations	galler of':'Lactuca canadensis L.; possibly additional Lactuca L. species'	http://hdl.handle.net/2246/1148
1021	morphology	gall description':'Galls.—None. The insect lives in cavities in the pith of the stems of Lactuca elongata and most likely other species of Lactuca. There is no proliferation of the pith-tissue and scarcely any differentiation in the lining of the larval cells. These cells average 2.0 mm by 1.2 mm. Externally, the stem shows no trace of a gall.'	http://hdl.handle.net/2246/1148
1021	morphology	gall internal quality':'pithy'	http://hdl.handle.net/2246/1148
1021	morphology	gall conspicuousness':'inconspicuous'	http://hdl.handle.net/2246/1148
1021	morphology	gall location':'stem'	http://hdl.handle.net/2246/1148
1022	associations	galler of':'Acroptilon repens (L.) DC.'	http://biozoojournals.ro/nwjz/content/v8n2/nwjz.121122.Melika.pdf
1022	morphology	gall description':'Spindle-like, lignified formations on the stem, 25–50 mm long and 20 mm in diameter. The gall size depends on the number of larval chambers (from 1 to 30). A single larval chamber nearly rounded, 3.0 mm in diameter, with smooth surface. Galls develop on all parts of the stem, from the ground-surface up to the flower'	http://biozoojournals.ro/nwjz/content/v8n2/nwjz.121122.Melika.pdf
1022	morphology	gall shape':'fusiform'	http://biozoojournals.ro/nwjz/content/v8n2/nwjz.121122.Melika.pdf
1022	morphology	gall structural quality':'variable'	http://biozoojournals.ro/nwjz/content/v8n2/nwjz.121122.Melika.pdf
1022	morphology	gall size':'25–50 mm in length and around 20 mm in diameter'	http://biozoojournals.ro/nwjz/content/v8n2/nwjz.121122.Melika.pdf
1022	morphology	gall location':'stem'	http://biozoojournals.ro/nwjz/content/v8n2/nwjz.121122.Melika.pdf
1023	associations	galler of':'Ambrosia L. sp. [unverified]'	https://doi.org/10.5479/si.00963801.19-1102.113
1023	morphology	gall description':'Reported to be from galls in the pith, but host record remains unverified'	https://doi.org/10.5479/si.00963801.19-1102.113
1025	associations	galler of':'Lactuca L. sp. or possibly Prenanthes L.'	http://hdl.handle.net/2246/1148
1025	morphology	gall description':'Terminal swellings of a stem, more or less club-shaped and somewhat bent and twisted, the enlargements gradual from the stem, of greatest diameter at the summit. Very much like some galls of Aulacidea tumida. Averaging about 70 mm long by 18 mm in greatest diameter. Under the bark the plant tissue is twisted, resembling the trunk of a wind-beaten tree. Many leaf petioles or ste…	http://hdl.handle.net/2246/1148
1025	morphology	gall location':'apex of stems'	http://hdl.handle.net/2246/1148
1025	morphology	gall internal quality':'pithy'	http://hdl.handle.net/2246/1148
1025	morphology	gall shape':'clavate'	http://hdl.handle.net/2246/1148
1025	morphology	gall size':'Approximately 70 mm in length and 18 mm in greatest diameter'	http://hdl.handle.net/2246/1148
1025	morphology	gall structural quality':'polythalamous'	http://hdl.handle.net/2246/1148
1026	associations	galler of':'Lactuca floridana L.'	https://doi.org/10.2307/25076487
1026	morphology	gall location':'stem'
1026	morphology	gall description':'in thin-walled cells in pith'	https://hdl.handle.net/2027/wu.89041294323
1031	associations	galler of':'Nabalus altissimus (L.) Hook.'	https://www.biodiversitylibrary.org/page/2162387
1031	morphology	gall description':'Gall at the base of the stem of Nabalus altissimus, usually in masses surrounding stem, often extending down on main root, rarely on main fibres of root, usually about an inch under the ground, sometimes partly above the ground. Galls roughly spherical, 5–10 mm in diameter, each containing 1–10 cells, usually aggregared in irregular cylindrical masses of 2–14 [galls], resemblin…	https://www.biodiversitylibrary.org/page/2162387
1031	morphology	gall internal quality':'pithy'	https://www.biodiversitylibrary.org/page/2162387
1031	morphology	gall location':'stem and root'	https://www.biodiversitylibrary.org/page/2162387
1031	morphology	gall internal quality':'pithy'	https://www.biodiversitylibrary.org/page/2162387
1031	morphology	gall size':'5–10 mm in diameter'	https://www.biodiversitylibrary.org/page/2162387
1031	morphology	gall arrangement':'cylindrical clusters of 2–14 galls'	https://www.biodiversitylibrary.org/page/2162387
1033	associations	galler of':'Lactuca canadensis L.'	https://www.biodiversitylibrary.org/page/7490889
1033	morphology	gall description':'The long, hollow stalks of Lactuca Canadensis are often covered in the upper half for a considerable distance with rounded swellings of greater or less extent, that on being opened are found to contain numerous Cynipidous larvae...the galls occur at the leaf nodes, where the ligneous walls of the stalk are thickest.'	https://www.biodiversitylibrary.org/page/7490889
1033	morphology	gall location':'leaf node'	https://www.biodiversitylibrary.org/page/7490889
1033	morphology	gall internal quality':'pithy'	https://www.biodiversitylibrary.org/page/7490889
1033	morphology	gall shape':'subspherical'	https://www.biodiversitylibrary.org/page/7490889
1035	associations	galler of':'Lactuca canadensis L.'	https://www.biodiversitylibrary.org/page/7490889
1035	morphology	gall description':'Swellings on the main stalks of that variety of Lactuca that is found in old and dry fields. They are commonly near the summit of the stalk, often in the panicle itself, and then covered with the short flower stems. They vary greatly in size from slight, knotty and irregular enlargements of the stalk to large and more or less regularly ovate galls two or three inches long and a…	https://www.biodiversitylibrary.org/page/7490889
1035	morphology	gall structural quality':'polythalamous'	https://www.biodiversitylibrary.org/page/7490889
1035	morphology	gall location':'stem'	https://www.biodiversitylibrary.org/page/7490889
1035	morphology	gall size':'up to 5.08–7.62 cm long and an 2.54 cm in diameter'	https://www.biodiversitylibrary.org/page/7490889
1035	morphology	gall shape':'amorphous to subelliptical'	https://www.biodiversitylibrary.org/page/7490889
1039	associations	galler of':'Glechoma hederacea L.'	http://hdl.handle.net/2246/657
1039	morphology	gall description':'On the petioles, leaves and sometimes on the stems of ground ivy (Glechoma hederacea). Monothalamous when simple, polythalamous when compound. The simple galls are round, green, and covered with short hairs. When compound they are very irregular in form and size and have two or more larval cells, which are held in position by coarse fibres. When dry and old the galls are brown,…	http://hdl.handle.net/2246/657
1039	morphology	gall location':'petiole, leaf, or stem'	http://hdl.handle.net/2246/657
1039	morphology	gall structural quality':'variable'	http://hdl.handle.net/2246/657
1039	morphology	gall color':'green when fresh to brown when dry'	http://hdl.handle.net/2246/657
1039	morphology	gall size':'6–25 mm in diameter'	http://hdl.handle.net/2246/657
1039	morphology	gall surface quality':'papery when dry'	http://hdl.handle.net/2246/657
1039	morphology	gall shape':'subspherical'	http://hdl.handle.net/2246/657
1039	morphology	gall surface quality':'hairy'	http://hdl.handle.net/2246/657
1073	associations	galler of':'Rubus parviflorus Nutt.'	https://hdl.handle.net/2027/njp.32101076432150
1073	associations	galler of':'Rubus nutkanus Moc. ex Ser.'	https://hdl.handle.net/2027/njp.32101076432150
1073	morphology	gall description':'Large, irregular stem swelling. Polythalamous, with a great many cells. Swelling rather abrupt, elongate, up to 60 mm. in length by 20 mm. in diameter; somewhat irregular, smoothed, covered with bark of normal color. Internally filled with mostly loose tissue...'	https://hdl.handle.net/2027/njp.32101076432150
1073	morphology	gall structural quality':'polythalamous'	https://hdl.handle.net/2027/njp.32101076432150
1073	morphology	gall location':'stem'	https://hdl.handle.net/2027/njp.32101076432150
1073	morphology	gall shape':'amorphus'	https://hdl.handle.net/2027/njp.32101076432150
1073	morphology	gall size':'up to 60 mm in length and 20 mm in diameter'	https://hdl.handle.net/2027/njp.32101076432150
1073	morphology	gall color':'similar to the surrounding tissue'	https://hdl.handle.net/2027/njp.32101076432150
1075	morphology	gall description':'below the surface of the ground, on trailing blackberry ... and probably allied species. Polythalamous. Irregularly rounded or somewhat elongated or almost globular in shape. Composed of a fleshy substance when fresh and pithy when dry and mature. Greenish or yellowish green, tinged with red or sometimes almost entirely red. Diameter from 12 to about 25 mm.'	http://hdl.handle.net/2246/1964
1075	associations	galler of':'Rubus procumbens Muhl. [=Rubus flagellaris Willd.]'	https://books.google.com/books?id=-8QoAAAAYAAJ
1075	associations	galler of':'Rubus hispidus L.'	https://books.google.com/books?id=-8QoAAAAYAAJ
1075	morphology	gall color':'yellow to green with red inflections, or almost entirely red'	http://hdl.handle.net/2246/1964
1075	morphology	gall location':'root or stem below soil surface'	http://hdl.handle.net/2246/1964
1075	morphology	gall shape':'elongate to subspherical'	http://hdl.handle.net/2246/1964
1075	morphology	gall structural quality':'polythalamous'	http://hdl.handle.net/2246/1964
1075	morphology	gall internal quality':'fleshy to pithy'	http://hdl.handle.net/2246/1964
1075	morphology	gall size':'12–25 mm in diameter'	http://hdl.handle.net/2246/1964
1076	associations	galler of':'Rubus sp.'	https://www.biodiversitylibrary.org/page/57090290
1076	morphology	gall description':'globular, seedlike bodies, each having about 0.1 in diameter and producing a single insect, are (in one of my galls) from 60 to 70 number, and occupy a space of about an inch and a half on the branch. They are pressed closely together and offer some resemblance to the seeds of Cuscuta when found in winter attached to a stem. Many of the round bodies emit more or less strong spi…	https://www.biodiversitylibrary.org/page/57090290
1076	associations	galler of':'Rubus corchorifolius L. f. (=villosus)'	http://hdl.handle.net/2246/1964
1076	associations	galler of':'Rubus canadensis L.'	http://hdl.handle.net/2246/1964
1076	associations	galler of':'Rubus cuneifolius Pursh'	http://hdl.handle.net/2246/1964
1076	morphology	gall size':'Around 0.254 cm in diameter'	https://www.biodiversitylibrary.org/page/57090290
1076	morphology	gall arrangement':'gall aggregate length is approximately 38 mm'
1076	morphology	gall shape':'subspherical'	https://www.biodiversitylibrary.org/page/57090290
1076	morphology	gall location':'stem'	https://www.biodiversitylibrary.org/page/57090290
1076	morphology	gall surface quality':'spiny'	https://www.biodiversitylibrary.org/page/57090290
1076	morphology	gall description':'Monothalamous. Consists of numerous small, globular, woody, seed-like bodies, pressed closely together, each provided more or less with spines or filament. Dark green, turning red as the season advances'	http://hdl.handle.net/2246/1964
1076	morphology	gall structural quality':'monothalamous'	http://hdl.handle.net/2246/1964
1076	morphology	gall color':'dark green, turning red as the season advances'	http://hdl.handle.net/2246/1964
1076	morphology	gall arrangement':'clustered'	http://hdl.handle.net/2246/1964
1077	morphology	gall description':'On the petiole of strawberry: Polythalamous, elongate cylindrical swelling tapering at each end. Red and villose like the rest of the petiole. The internal structure is spongy and contains a single row of 5-20 larval chambers. Length from about 25 to 50 mm. Width 3-5 mm.'	https://www.biodiversitylibrary.org/page/3050491
1077	associations	galler of':'Fragaria virginiana Duch.'	https://www.biodiversitylibrary.org/page/3050491
1077	morphology	gall location':'petiole'	https://www.biodiversitylibrary.org/page/3050491
1077	morphology	gall structural quality':'polythalamous'	https://www.biodiversitylibrary.org/page/3050491
1077	morphology	gall color':'red'	https://www.biodiversitylibrary.org/page/3050491
1077	morphology	gall internal quality':'pithy'	https://www.biodiversitylibrary.org/page/3050491
1077	morphology	gall size':'25–50 mm in length and 3–5 mm in diameter'	https://www.biodiversitylibrary.org/page/3050491
1077	morphology	gall shape':'spindle-shaped'	https://www.biodiversitylibrary.org/page/3050491
1078	associations	galler of':'Potentilla sp.'	https://books.google.com/books?id=VhApAAAAYAAJ
1078	morphology	gall descripton':'A slight fusiform swelling of the stem of a species of Potentilla, caused by the cynipid larvae living in numbers in the pith. The gall is not always fusiform, but is sometimes greatly curved or otherwise deformed ; varying in length from one and a half to three or four inches'	https://books.google.com/books?id=VhApAAAAYAAJ
1078	morphology	gall shape':'fusiform, although sometimes curved or otherwise deformed'	https://books.google.com/books?id=VhApAAAAYAAJ
1078	morphology	gall internal quality':'pithy'	https://books.google.com/books?id=VhApAAAAYAAJ
1078	morphology	gall location':'stem'	https://books.google.com/books?id=VhApAAAAYAAJ
1078	morphology	gall size':'3.81–10.16 cm in length'	https://books.google.com/books?id=VhApAAAAYAAJ
1079	morphology	gall description':'galls ... measure almost exactly 1 1/4 inches in length by three-fifths of an inch in greatest diameter, and are upon twigs that do not exceed 2 1/2 mm. in diameter. The galls are abrupt enlargements of the twigs, and they are literally filled with larval cells. The portion of the gall-subtance lying outside the cells is quite pithy, but the portion forming the septa between th…	https://doi.org/10.4039/ent25110-4
1079	associations	galler of':'Rubus nutkanus Moc. ex Ser.'	https://doi.org/10.4039/ent25110-4
1079	associations	galler of':'Rubus parviflorus Nutt.'	https://www.biodiversitylibrary.org/page/53922755
1079	morphology	gall size':'Approximately 3.175 cm in length and 1.524 cm in greatest diameter'	https://doi.org/10.4039/ent25110-4
1079	morphology	gall location':'branch'	https://doi.org/10.4039/ent25110-4
1079	morphology	gall internal quality':'pithy'	https://doi.org/10.4039/ent25110-4
1079	morphology	gall surface quality':'smooth but irregularly swollen'	https://doi.org/10.4039/ent25110-4
1079	morphology	gall shape':'subelliptical to amorphus'	https://doi.org/10.4039/ent25110-4
1081	associations	galler of':'Rubus corchorifolius L. f. (=villosus)'	http://hdl.handle.net/2246/1964
1081	morphology	gall description':'Very variable in shape and size. Round, elongated, or irregular, sometimes with deep longitudinal furrows which divide the gall more or less completely into four or five parts. Dark green, turning reddish as the season advances. Hard, corky or pithy inside with many larval cells. Length 25-75 mm. and diameter about 25-40 mm.'	http://hdl.handle.net/2246/1964
1081	morphology	gall shape':'subspherical to amorphus'	http://hdl.handle.net/2246/1964
1081	morphology	gall internal quality':'pithy'	http://hdl.handle.net/2246/1964
1081	morphology	gall color':'dark green, turning red as the season advances'	http://hdl.handle.net/2246/1964
1081	morphology	gall structural quality':'polythalamous'	http://hdl.handle.net/2246/1964
1081	morphology	gall location':'stem'	http://hdl.handle.net/2246/1964
1083	morphology	gall description':'On the stems, or midribs of the leaves of Potentilla canadensis. Monothalamous when single and polythalmous when in numbers. Round, oval or elongate, smooth swellings ... sometimes involving the whole stem. Sometimes in nodules, singly, ... or in numbers, especially when on the midribs .... Green when fresh and brown and pithy when dry.'	http://hdl.handle.net/2246/1964
1083	associations	galler of':'Potentilla canadensis'	http://hdl.handle.net/2246/1964
1083	morphology	gall location':'stem and leaf midrib'	http://hdl.handle.net/2246/1964
1083	morphology	gall shape':'subspherical or subelliptical to elongate'	http://hdl.handle.net/2246/1964
1083	morphology	gall surface quality':'smooth'	http://hdl.handle.net/2246/1964
1083	morphology	gall arrangement':'solitary or clustered'	http://hdl.handle.net/2246/1964
1083	morphology	gall color':'green when fresh and brown when dry'	http://hdl.handle.net/2246/1964
1084	morphology	gall description':'gall unknown'	http://hdl.handle.net/2246/1964
1085	associations	galler of':'Potentilla canadensis L.'	https://www.biodiversitylibrary.org/page/3745772
1085	morphology	gall description':'Galls ... are from .3 to .5 of an inch in diameter, and rather longer than thick, growing in the axils of the leaves ; of a soft spongy consistence when dry, and each contains a single cell in shape and size like the nucleus of [Disholcaspis quercusglobulus], though not, like that, free from the substance in which it is enclosed'	https://www.biodiversitylibrary.org/page/3745772
1085	associations	galler of':'Potentilla simplex Michx.'	https://www.inaturalist.org/observations/56145133
1085	morphology	gall size':'0.762–1.270 cm in diameter'	https://www.biodiversitylibrary.org/page/3745772
1085	morphology	gall location':'leaf axil'	https://www.biodiversitylibrary.org/page/3745772
1085	morphology	gall structural quality':'monothalamous'	https://www.biodiversitylibrary.org/page/3745772
1085	morphology	gall internal quality':'pithy'	https://www.biodiversitylibrary.org/page/3745772
1087	associations	galler of':'Rubus corchorifolius L. f. (=villosus)'	https://doi.org/10.4039/Ent298-7
1087	general	gall description':'On the roots of Rubus villosus, of very irregular shape, and varying in size from those of the shape and size of a pea to those two inches or more in length, and nearly an inch in diameter, and containing few or many larvae according to size. The galls are occasionally found on the part of the stalks of the blackberry which is below the surface.'	https://doi.org/10.4039/Ent298-7
1087	associations	galler of':'Rubus occidentalis L.'	https://doi.org/10.5962/bhl.title.5074
1087	associations	gall shape':'amorphus'	https://doi.org/10.4039/Ent298-7
1087	associations	gall size':'up to or greater than 5.08 cm in length, and up to 2.54 cm in diameter'	https://doi.org/10.4039/Ent298-7
1087	associations	gall location':'stem below the surface'	https://doi.org/10.4039/Ent298-7
1088	associations	galler of':'previously suspected to induce galls on Smilax rotundifolia L. and S. herbacea L. but this claim has been refuted"	https://doi.org/10.3897/jhr.80.59466
1088	associations	galler of':'unknown'	https://doi.org/10.3897/jhr.80.59466
1088	morphology	gall surface quality':'smooth'	https://doi.org/10.5479/si.00963801.19-1102.113
1088	morphology	gall shape':'subspherical or subelliptical to amorphus'	https://doi.org/10.5479/si.00963801.19-1102.113
1088	morphology	gall location':'stem'	https://doi.org/10.5479/si.00963801.19-1102.113
1088	morphology	gall internal quality':'pithy'	https://doi.org/10.5479/si.00963801.19-1102.113
1088	morphology	gall structural quality':'polythalamous'	https://doi.org/10.5479/si.00963801.19-1102.113
1088	morphology	gall size':'up to 2.54 cm in length and 1.270–1.905 cm in diameter'	https://doi.org/10.5479/si.00963801.19-1102.113
1089	associations	galler of':'Tridophyllum norvegicum (L.) Greene (=Potentilla monspeliensis var. norvegica)'	http://hdl.handle.net/2246/1148
1089	morphology	gall description':'Nodular swellings of the stem ... Polythalamous or agglomerate, i. e., many separate cells near together in a single stem. Each swelling averages about 15 mm. long by 10 mm. in diameter, but several swellings will fuse to make one gall 7 cm., more or less, in length; it is covered with the smooth bark of the stem, but has scattered, very minute, blunt spines. The larval cells w…	http://hdl.handle.net/2246/1148
1089	morphology	gall location':'stem'	http://hdl.handle.net/2246/1148
1089	morphology	gall structural quality':'variable'	http://hdl.handle.net/2246/1148
1089	morphology	gall arrangement':'clustered to confluent'	http://hdl.handle.net/2246/1148
1089	morphology	gall size':'Around 15 mm in length and 10 mm in diameter individually'	http://hdl.handle.net/2246/1148
1089	morphology	gall size':'Clusters up to 7 cm in length'	http://hdl.handle.net/2246/1148
1089	morphology	gall surface quality':'spiny'	http://hdl.handle.net/2246/1148
1089	morphology	gall internal quality':'pithy'	http://hdl.handle.net/2246/1148
1090	associations	galler of':'Rubus strigosus Michx.'	https://doi.org/10.4039/ent298-7
1090	morphology	gall description':'The gall is an inch long, and three-fourths of an inch thick — an abrupt swelling involving the whole circumference of the stalk.'	https://doi.org/10.4039/ent298-7
1090	morphology	gall description':'On the stalk of wild red raspberry (Rubus strigosus) and probably allied species. Polythalamous. Abrupt pithy swellings surrounding the stem. Irregular in shape, smooth or more or less covered with short spines. Length 25 to 75 mm.; width 15 to 30 mm.'	http://hdl.handle.net/2246/1964
1090	morphology	gall location':'stem'	http://hdl.handle.net/2246/1964
1090	morphology	gall structural quality':'polythalamous'	http://hdl.handle.net/2246/1964
1090	morphology	gall internal quality':'pithy'	http://hdl.handle.net/2246/1964
1090	morphology	gall shape':'amorphus'	http://hdl.handle.net/2246/1964
1090	morphology	gall surface quality':'spiny'	http://hdl.handle.net/2246/1964
1090	morphology	gall size':'25–75 mm in length and 15–30 mm in width'	http://hdl.handle.net/2246/1964
1107	general	gall description':'The galls are dense, corky enlargements of small shoots, usually close to the stem from which the shoot arises, and the shoot is usually dead beyond the gall when the latter is mature. The galls are irregular in shape, vary from one-half to seven-eights of an inch in diameter, and are polythalamous. The surface is of a rusty colour, is finely wrinkled, and reminds me of dried f…	https://www.biodiversitylibrary.org/page/27851636
1107	associations	galler of':'Rosa sp.'	https://doi.org/10.1093/aesa/44.2.213
1107	morphology	gall location':'stem'	https://www.biodiversitylibrary.org/page/27851636
1107	morphology	gall structural quality':'polythalamous'	https://www.biodiversitylibrary.org/page/27851636
1107	morphology	gall shape':'amorphus'	https://www.biodiversitylibrary.org/page/27851636
1107	morphology	gall color':'ferrugineous'	https://www.biodiversitylibrary.org/page/27851636
1107	morphology	gall surface quality':'rugose'	https://www.biodiversitylibrary.org/page/27851636
1109	associations	galler of':'Rosa nutkana C. Presl'	https://www.biodiversitylibrary.org/page/3055840
1109	morphology	gall description':'On the stems of Rosa nutkana. Polythalamous. A hard, fusiform swelling of the twig varying from 12-30 mm. in length, and from 4-7 mm. in width. It is hard and woody like the stem and has numerous cells inside. ... Externally it is red and smooth like the stem.'	https://www.biodiversitylibrary.org/page/3055840
1109	morphology	gall surface quality':'smooth'	https://www.biodiversitylibrary.org/page/3055840
1109	morphology	gall structural quality':'polythalamous'	https://www.biodiversitylibrary.org/page/3055840
1109	morphology	gall shape':'fusiform'	https://www.biodiversitylibrary.org/page/3055840
1109	morphology	gall size':'12–30 mm in length and 4–7 mm in diameter'	https://www.biodiversitylibrary.org/page/3055840
1109	morphology	gall location':'branch'	https://www.biodiversitylibrary.org/page/3055840
1109	morphology	gall color':'red'	https://www.biodiversitylibrary.org/page/3055840
1111	associations	galler of':'Rosa woodsii Lindl.'	http://doi.org/10.3752/9780968932148.ch12
1111	morphology	gall description':'... mossy, monothalamous galls ... on the adaxial surface of the leaflets of R. woodsii in open habitats ... Galls are usually found in dense clusters. Their surface is covered with soft filamentous hairs ... that are green to red when red when mature. Galls are initiated mid-summer. The chambers rarely coalesce and the individual galls can be easily separated. Galls average 4–…	http://doi.org/10.3752/9780968932148.ch12
1111	associations	galler of':'Rosa nutkana C. Presl'	https://www.biodiversitylibrary.org/page/3055840
1111	morphology	gall description':'On the tips of the twigs of Rosa nutkana. Polythalamous. A rounded, hard and woody gall densely covered with long, green filaments forming a moss-like mass as in Rhodites rosae, and strongly concave at the place of attachment. Diameter 17-38 mm.'	https://www.biodiversitylibrary.org/page/3055840
1111	morphology	gall location':'branch'	https://www.biodiversitylibrary.org/page/3055840
1111	morphology	gall structural quality':'polythalamous'	https://www.biodiversitylibrary.org/page/3055840
1111	morphology	gall surface quality':'filamentous'	https://www.biodiversitylibrary.org/page/3055840
1111	morphology	gall size':'17–38 mm in diameter'	https://www.biodiversitylibrary.org/page/3055840
1111	morphology	gall shape':'subelliptical'	https://www.biodiversitylibrary.org/page/3055840
1113	associations	galler of':'Rosa nutkana C. Presl'	https://doi.org/10.5962/bhl.title.5074
1113	morphology	gall description':'Superficially resembles the gall of [Diplolepis bassetti bassetti (Beutenmüller, 1918)], but is distinct as follows: Filaments heavier, broader, straighter; usually only 30 or fewer larval cells in a cluster, each cell more or less entirely separate, with a proximate origin from the stem, the cells compacted into an insecure mass more by the intertwining filaments than by a fus…	https://hdl.handle.net/2027/njp.32101076432150?urlappend=%3Bseq=47
1113	morphology	gall location':'branch'	https://hdl.handle.net/2027/njp.32101076432150?urlappend=%3Bseq=47
1113	morphology	gall structural quality':'polythalamous'	https://hdl.handle.net/2027/njp.32101076432150?urlappend=%3Bseq=47
1113	morphology	gall surface quality':'filamentous'	https://hdl.handle.net/2027/njp.32101076432150?urlappend=%3Bseq=47
1113	morphology	gall size':'up to 25 mm in diameter'	https://hdl.handle.net/2027/njp.32101076432150?urlappend=%3Bseq=47
1113	morphology	gall shape':'subelliptical'	https://hdl.handle.net/2027/njp.32101076432150?urlappend=%3Bseq=47
1115	associations	galler of':'Rosa woodsii Lindl.'	http://doi.org/10.3752/9780968932148.ch12
1115	associations	galler of':'Rosa acicularis Lindl.'	http://doi.org/10.3752/9780968932148.ch12
1115	associations	galler of':'Rosa arkansana Porter'	http://doi.org/10.3752/9780968932148.ch12
1115	morphology	gall description':'Mature galls are spherical, averaging 7.0–11.0 mm in diameter. They usually occur in dense clusters averaging eight galls per cluster and are clothed with sharp, stiff spines ... Galls are induced on the adaxial surface of leaflets but usually grow with a dense mass firmly attached to the shoots. Galls often remain on the shoots over the winter.'	http://doi.org/10.3752/9780968932148.ch12
1115	morphology	gall size':'7–11 mm in diameter'	http://doi.org/10.3752/9780968932148.ch12
1115	morphology	gall surface quality':'spiny'	http://doi.org/10.3752/9780968932148.ch12
1115	morphology	gall arrangement':'clustered'	http://doi.org/10.3752/9780968932148.ch12
1115	morphology	gall location':'adaxial leaf and shoot'	http://doi.org/10.3752/9780968932148.ch12
1115	morphology	gall shape':'subelliptical'	http://doi.org/10.3752/9780968932148.ch12
1117	associations	galler of':'Rosa sp.'	https://www.biodiversitylibrary.org/page/30322414
1117	morphology	gall description':'On the terminal parts of the branches of wild rose (Rosa sp.). Green, polythalamous, round or irregularly rounded or somewhat elongate, swelling, covered with numerous aborted leaflets and filaments, giving it a mossy appearance, somewhat like that of R. rosae with the mossy substance removed. Inside it is a dense pithy substance with numerous larval cells. Diameter 20–35 mm.'	https://www.biodiversitylibrary.org/page/30322414
1117	morphology	gall location':'branch'	https://www.biodiversitylibrary.org/page/30322414
1117	morphology	gall color':'green'	https://www.biodiversitylibrary.org/page/30322414
1117	morphology	gall structural quality':'polythalamous'	https://www.biodiversitylibrary.org/page/30322414
1117	morphology	gall shape':'subspherical or subelliptical to elongate'	https://www.biodiversitylibrary.org/page/30322414
1117	morphology	gall internal quality':'pithy'	https://www.biodiversitylibrary.org/page/30322414
1117	morphology	gall size':'20–35 mm in diameter'	https://www.biodiversitylibrary.org/page/30322414
1117	morphology	gall surface quality':'moss-like'	https://www.biodiversitylibrary.org/page/30322414
1119	morphology	gall description':'irregular woody galls, or long excrescences, of the stems of rose-bushes'	https://doi.org/10.5962/bhl.title.42001
1119	associations	galler of':'Rosa sp.'	https://doi.org/10.5962/bhl.title.42001
1119	morphology	gall description':'Fusiform, smooth or prickly, length 1/2 to 2 inches, diameter 1/4 to 3/4 inches...'	https://hdl.handle.net/2027/wu.89041294323
1119	morphology	gall location':'stem'	https://doi.org/10.5962/bhl.title.42001
1119	morphology	gall shape':'fusiform'	https://hdl.handle.net/2027/wu.89041294323
1119	morphology	gall surface quality':'smooth to spiny'	https://hdl.handle.net/2027/wu.89041294323
1119	morphology	gall size':'1.27–5.08 cm in length and 0.635–1.905 cm in diameter'	https://hdl.handle.net/2027/wu.89041294323
1121	morphology	gall description':'galls of this species in Illinois on the roots of Rosa rugosa'	https://www.biodiversitylibrary.org/page/30322414
1121	associations	galler of':'Rosa rugosa Thunb.'	https://www.biodiversitylibrary.org/page/30322414
1121	morphology	gall location':'root'	https://www.biodiversitylibrary.org/page/30322414
1123	morphology	gall description':'Irregular, fusiform swellings on the stem of Rosa arkansana, varying in length from one-quarter to three-quarters of an inch, and from one-quarter to nearly half an inch in diameter'	https://books.google.com/books?id=VhApAAAAYAAJ
1123	associations	galler of':'Rosa arkansana Porter'	https://books.google.com/books?id=VhApAAAAYAAJ
1123	morphology	gall description':'small, fusiform, and found along the terminal parts of the current-year stems of R. woodsii. Galls may be a gentle swelling or may be swollen to about twice the size of the host stem. Galled stems are smooth and often have a split in the epidermis. The gall is multi-chambered with a series of chambers, usually about five in a row, along the length of the stems ... Galls are int…	http://doi.org/10.3752/9780968932148.ch12
1123	associations	galler of':'Rosa woodsii Lindl.'	http://doi.org/10.3752/9780968932148.ch12
1123	associations	galler of':'Rosa blanda Aiton'	http://doi.org/10.3752/9780968932148.ch12
1123	morphology	gall shape':'fusiform'	https://books.google.com/books?id=VhApAAAAYAAJ
1123	morphology	gall size':'0.635–1.905 cm in length and 0.635–1.27 cm in diameter'	https://books.google.com/books?id=VhApAAAAYAAJ
1123	morphology	gall location':'stem'	https://books.google.com/books?id=VhApAAAAYAAJ
1123	morphology	gall structural quality':'polythalamous'	http://doi.org/10.3752/9780968932148.ch12
1125	morphology	gall description':'Differs from the galls of other varieties in having the swelling of moderate size, up to 30. mm. in length and 5.0 mm. in diameter, sometimes with several galls fused together; the larval cells clustered, with sometimes about 30 in a gall.'	https://hdl.handle.net/2027/njp.32101076432150?urlappend=%3Bseq=47
1125	associations	galler of':'Rosa sp.'	https://hdl.handle.net/2027/njp.32101076432150?urlappend=%3Bseq=47
1125	morphology	gall location':'stem'	https://hdl.handle.net/2027/njp.32101076432150?urlappend=%3Bseq=47
1125	morphology	gall size':'up to 30 mm in length and 5 mm in diameter'	https://hdl.handle.net/2027/njp.32101076432150?urlappend=%3Bseq=47
1125	morphology	gall arrangement':'clustered'	https://hdl.handle.net/2027/njp.32101076432150?urlappend=%3Bseq=47
1125	morphology	gall shape':'fusiform'	https://hdl.handle.net/2027/njp.32101076432150?urlappend=%3Bseq=47
1127	morphology	gall description':'Differs from the galls of other varieties in having the swelling only slightly larger than the stem, not over 20. mm. in length and 3.5 mm. in diameter, hardly noticeable except by the distorted bark; larval cells few, usually not over four in a gall ... Minute galls are almost unnoticeable, so little do they distort the stems. They are located usually toward the tips of the st…	https://hdl.handle.net/2027/njp.32101076432150?urlappend=%3Bseq=47
1127	associations	galler of':'Rosa sp.'	https://hdl.handle.net/2027/njp.32101076432150?urlappend=%3Bseq=47
1127	morphology	gall location':'stem'	https://hdl.handle.net/2027/njp.32101076432150?urlappend=%3Bseq=47
1127	morphology	gall size':'Less than 20 mm in length and 3.5 mm in diameter'	https://hdl.handle.net/2027/njp.32101076432150?urlappend=%3Bseq=47
1127	morphology	gall conspicuousness':'more or less inconspicuous'	https://hdl.handle.net/2027/njp.32101076432150?urlappend=%3Bseq=47
1127	morphology	gall structural quality':'polythalamous'	https://hdl.handle.net/2027/njp.32101076432150?urlappend=%3Bseq=47
1127	morphology	gall shape':'fusiform'	https://hdl.handle.net/2027/njp.32101076432150?urlappend=%3Bseq=47
1129	morphology	gall description':'An irregular, inflated, rounded gall, with the top broadened and somewhat flattened, the edges surrounded with short, blunt tubercles, which are probably the apices of elevated ribs.'	https://doi.org/10.5479/si.00963801.19-1102.113
1129	associations	galler of':'Rosa sp.'	https://doi.org/10.5479/si.00963801.19-1102.113
1129	morphology	gall surface quality':'knobbled'	https://doi.org/10.5479/si.00963801.19-1102.113
1129	morphology	gall shape':'amorphus'	https://doi.org/10.5479/si.00963801.19-1102.113
1131	associations	galler of':'Rosa arkansana Porter'	http://doi.org/10.3752/9780968932148.ch12
1131	associations	galler of':'Rosa blanda Aiton'	http://hdl.handle.net/2246/1424
1131	associations	galler of':'Rosa carolina L.'	http://hdl.handle.net/2246/1424
1131	associations	galler of':'Rosa virginiana Mill.'	http://doi.org/10.3752/9780968932148.ch12
1131	associations	galler of':'Rosa nitida Willd.'	http://hdl.handle.net/2246/1424
1131	morphology	gall description':'Monothalamous. Very variable in shape and size. Spherical, irregularly rounded, reniform, single or more or less confluent or two or three entirely coalesce thus forming an elongated mass of irregular shape. Clay brown, covered with a white farinaceous powder. Hard, woody, containing a rather large larval cell in the single gall and two or more cells in the coalescent ones. The…	http://hdl.handle.net/2246/1424
1131	morphology	gall structural quality':'variable'	http://hdl.handle.net/2246/1424
1131	morphology	gall size':'4–15 mm in diameter'	http://hdl.handle.net/2246/1424
1131	morphology	gall shape':'subspherical to reniform or amorphus'	http://hdl.handle.net/2246/1424
1131	morphology	gall arrangement':'singular to confluent in clusters of 2–20'	http://hdl.handle.net/2246/1424
1131	morphology	gall color':'clay brown'	http://hdl.handle.net/2246/1424
1131	morphology	gall surface quality':'pruinose'	http://hdl.handle.net/2246/1424
1131	morphology	gall location':'twig or leaf'	http://hdl.handle.net/2246/1424
1134	associations	galler of':'Rosa californica Cham. and Schltdl.'	https://www.biodiversitylibrary.org/page/56375556
1134	morphology	gall description':'The original gall is an inconspicuous fusiform enlargement of an apical or lateral stem or bud which yields a single adult'	https://www.biodiversitylibrary.org/page/56375556
1134	morphology	gall structural quality':'monothalamous'	https://www.biodiversitylibrary.org/page/56375556
1134	morphology	gall conspicuousness':'inconspicuous'	https://www.biodiversitylibrary.org/page/56375556
1134	morphology	gall shape':'fusiform'	https://www.biodiversitylibrary.org/page/56375556
1134	morphology	gall location':'stem or bud'	https://www.biodiversitylibrary.org/page/56375556
1135	associations	galler of':'Rosa nutkana C. Presl'	https://doi.org/10.5479/si.00963801.102-3304.315
1135	morphology	gall description':'A lentil-shaped thickening, up to 3.2 mm. in diameter by 1.7 mm. thick, in the parenchyma of the leaf in the fall. Single or several on a leaf. Similar to the gall of D. rosaefolia Cockerell in the eastern United States.'	https://doi.org/10.5479/si.00963801.102-3304.315
1135	morphology	gall size':'up to 3.2 mm in diameter by 1.7 mm in thickness'	https://doi.org/10.5479/si.00963801.102-3304.315
1135	morphology	gall location':'leaf'	https://doi.org/10.5479/si.00963801.102-3304.315
1135	morphology	gall arrangement':'singular to clustered'	https://doi.org/10.5479/si.00963801.102-3304.315
1135	morphology	gall shape':'lenticular'	https://doi.org/10.5479/si.00963801.102-3304.315
1136	associations	galler of':'Rosa rubiginosa L.'	https://doi.org/10.5962/bhl.title.5074
1136	morphology	gall description':'lobed, terminal stem galls'	https://doi.org/10.5962/bhl.title.5074
1136	morphology	gall location':'stem'	https://doi.org/10.5962/bhl.title.5074
1136	morphology	gall description':'masses of spherical spined cells or twig galls, size from 1 inch to 4 inches...'	https://hdl.handle.net/2027/wu.89041294323
1136	morphology	gall size':'2.54–10.16 cm'	https://hdl.handle.net/2027/wu.89041294323
1136	morphology	gall location':'twig'	https://hdl.handle.net/2027/wu.89041294323
1136	morphology	gall surface quality':'spiny'	https://hdl.handle.net/2027/wu.89041294323
1136	morphology	gall shape':'subspherical'	https://hdl.handle.net/2027/wu.89041294323
1136	morphology	gall shape':'lobed'	https://doi.org/10.5962/bhl.title.5074
1138	associations	galler of':'Rosa blanda Aiton'	https://www.biodiversitylibrary.org/page/7490889
1138	associations	galler of':'Rosa carolina L.'	https://www.biodiversitylibrary.org/page/7490889
1138	morphology	gall description':'Round, hollow, thin shelled, monothalamous galls three-sixteenths of an inch, or less, in diameter, on the underside of the leaves of the wild rose (Rosa blanda and probably R. Carolina). They are usually situated on the lateral veins on the lower half of the leaf and close to the mid-vein. The surface in the green galls is quite smooth, but when dry it is slightly rough and un…	https://www.biodiversitylibrary.org/page/7490889
1138	associations	galler of':'Rosa woodsii Lindl.'	http://doi.org/10.3752/9780968932148.ch12
1138	associations	galler of':'Rosa rubinigosa L.'	http://hdl.handle.net/2246/1424
1138	morphology	gall structural quality':'monothalamous'	https://www.biodiversitylibrary.org/page/7490889
1138	morphology	gall shape':'round'	https://www.biodiversitylibrary.org/page/7490889
1138	morphology	gall internal quality':'hollow'	https://www.biodiversitylibrary.org/page/7490889
1138	morphology	gall size':'approximately 0.476 cm or less in diameter'	https://www.biodiversitylibrary.org/page/7490889
1138	morphology	gall location':'abaxial leaf epidermis'	https://www.biodiversitylibrary.org/page/7490889
1138	morphology	gall color':'green'	https://www.biodiversitylibrary.org/page/7490889
1138	morphology	gall surface quality':'glabrous'	https://www.biodiversitylibrary.org/page/7490889
1138	morphology	gall surface quality':'smooth to dry'	https://www.biodiversitylibrary.org/page/7490889
1140	morphology	gall description':'The gall is an abrupt, corky enlargement of a small stem, and contains numerous larval cells. The gall measures 15 mm. in breadth by 18 mm. in length, and is very smooth on the exterior.'	https://www.biodiversitylibrary.org/page/27851636
1140	associations	galler of':'Rosa sp.'	https://doi.org/10.5962/bhl.title.5074
1140	morphology	gall internal quality':'pithy'	https://www.biodiversitylibrary.org/page/27851636
1140	morphology	gall shape':'amorphus'
1140	morphology	gall location':'stem'	https://www.biodiversitylibrary.org/page/27851636
1140	morphology	gall structural quality':'polythalamous'	https://www.biodiversitylibrary.org/page/27851636
1140	morphology	gall size':'15 mm in width to 18 mm in length'	https://www.biodiversitylibrary.org/page/27851636
1140	morphology	gall surface quality':'glabrous'	https://www.biodiversitylibrary.org/page/27851636
1140	morphology	gall surface quality':'smooth'	https://www.biodiversitylibrary.org/page/27851636
1142	morphology	gall description':'Galls are small (mature galls average 5 mm in diameter), spherical with a smooth surface ... single chambered and scattered over the surface of leaflets. They are yellowish green when immature then turn either dark green to purplish red when mature and finally brown once dry. They are found on both the adaxial and abaxial surfaces of leaflets...'	https://doi.org/10.17660/ActaHortic.2001.547.10
1142	associations	galler of':'Rosa canina L.'	https://doi.org/10.17660/ActaHortic.2001.547.10
1142	associations	galler of':'Rosa rubiginosa L.'	https://www.inaturalist.org/taxa/355375-Diplolepis-nervosa
1142	morphology	gall size':'approximately 5 mm in diameter when mature'	https://doi.org/10.17660/ActaHortic.2001.547.10
1142	morphology	gall shape':'subspherical'	https://doi.org/10.17660/ActaHortic.2001.547.10
1142	morphology	gall structural quality':'monothalamous'	https://doi.org/10.17660/ActaHortic.2001.547.10
1142	morphology	gall location':'leaflet'	https://doi.org/10.17660/ActaHortic.2001.547.10
1142	morphology	gall color':'yellow-green when immature to dark green or purplish red when mature to brown once dry'	https://doi.org/10.17660/ActaHortic.2001.547.10
1151	morphology	gall description':'On the two tender twigs of wild rose (Rosa lucida?). It is an elongate, slight swelling of the branch and sometimes scarcely distinguishable from the rest of the branch. Inside is a single, short, elongate chamber inhabited by a single larva, which when fully grown fills almost the entire chamber. Length, 8 to 12 mm.; width, 2 to 4 mm.'	https://www.biodiversitylibrary.org/page/2591401
1151	associations	galler of':'Rosa carolina var. lucida (Ehrh.) Farw. but claim apparently unsubstantiated'	https://www.biodiversitylibrary.org/page/2591401
1151	morphology	gall description':'Mature galls are single-chambered, fusiform, and spineless ... They average 3.1 mm in diameter and are commonly circumscribed by a series of stunted leaflets. Galls are green when immature but frequently turn red when mature. Larvae are usually found in a vertical position within their chambers.'	http://doi.org/10.3752/9780968932148.ch12
1151	associations	galler of':'Rosa woodsii Lindl.'	http://doi.org/10.3752/9780968932148.ch12
1151	associations	galler of':'Rosa blanda Aiton'	http://doi.org/10.3752/9780968932148.ch12
1151	morphology	gall location':'twig'	https://www.biodiversitylibrary.org/page/2591401
1151	morphology	gall shape':'fusiform'	https://www.biodiversitylibrary.org/page/2591401
1151	morphology	gall structural quality':'monothalamous'	https://www.biodiversitylibrary.org/page/2591401
1151	morphology	gall size':'8–12 mm in length and 2–4 mm in diameter'	https://www.biodiversitylibrary.org/page/2591401
1151	morphology	gall color':'green when immature to red when mature'	http://doi.org/10.3752/9780968932148.ch12
1151	associations	galler of':'Rosa virginiana Mill.'	http://doi.org/10.3752/9780968932148.ch12
1153	associations	galler of':'Rosa nutkana C. Presl'	https://www.biodiversitylibrary.org/page/3055840
1153	morphology	gall description':'On the tip of the twigs or in the seed-pods of Rosa nutkana. Monothalamous. Red, smooth, elongate or subspindle-shaped with the apex rather sharply pointed and broader at the base, sometimes with the apex more or less rounded. It is an elongated malformation of a bud. Larval chamber large and situated at the base of the gall ... When in the seed-pod the gall is somewhat like th…	https://www.biodiversitylibrary.org/page/3055840
1153	morphology	gall location':'twig or fruit'	https://www.biodiversitylibrary.org/page/3055840
1153	morphology	gall structural quality':'monothalamous'	https://www.biodiversitylibrary.org/page/3055840
1153	morphology	gall color':'red'	https://www.biodiversitylibrary.org/page/3055840
1153	morphology	gall shape':'fusiform'	https://www.biodiversitylibrary.org/page/3055840
1153	morphology	gall arrangement':'clustered when in fruit'	https://www.biodiversitylibrary.org/page/3055840
1153	morphology	gall surface quality':'hispidous when in fruit'	https://www.biodiversitylibrary.org/page/3055840
1155	associations	galler of':'Rosa nutkana C. Presl'	https://www.biodiversitylibrary.org/page/3055840
1155	morphology	gall description':'On the roots of Rosa nutkana. Polythalamous. Irregularly rounded and composed of confluent nodules, and is more or less irregularly grooved. At the place of attachment it is on a short stalk, and the gall may be easily removed. Inside are numerous hard larval cells firmly imbedded in the pithy substance. It looks very much like a miniature gall of Rhodites radicum. Width 12–17 …	https://www.biodiversitylibrary.org/page/3055840
1155	morphology	gall location':'root'	https://www.biodiversitylibrary.org/page/3055840
1155	morphology	gall structural quality':'polythalamous'	https://www.biodiversitylibrary.org/page/3055840
1155	morphology	gall shape':'amorphus'	https://www.biodiversitylibrary.org/page/3055840
1155	morphology	gall size':'12–17 mm in width and 10–15 mm in height'	https://www.biodiversitylibrary.org/page/3055840
1157	associations	galler of':'Rosa californica Cham. & Schltdl.'	https://books.google.com/books?id=VhApAAAAYAAJ
1157	morphology	gall description':'A small, rounded gall, somewhat similar to R. bicolor, and like that species often found coalescing, but without the long, distinct spines, although the surface of some of them are minutely spinulose or tuberculose. It occurs on the leaves of Rosa californica ...'	https://books.google.com/books?id=VhApAAAAYAAJ
1157	morphology	gall description':'Mature galls are spherical, averaging 3.5–4.5 mm in diameter, clothed in weak spines, and found on the adaxial (upper) surface of leaves ... They are single-chambered ... with thin walls and usually grow in clusters, several galls per leaflet. Galls are found both on sucker shoot and on multi-year roses. Galls always abscise in late summer. Immature galls in shaded areas are us…	http://doi.org/10.3752/9780968932148.ch12
1157	associations	galler of':'Rosa woodsii Lindl. [in British Columbia]'	http://doi.org/10.3752/9780968932148.ch12
1157	associations	galler of':'Rosa acicularis Lindl.'	http://doi.org/10.3752/9780968932148.ch12
1157	associations	galler of':'Rosa arkansana Porter'	http://doi.org/10.3752/9780968932148.ch12
1157	morphology	gall shape':'subellipsoidal'	http://doi.org/10.3752/9780968932148.ch12
1157	morphology	gall size':'3.5–4.5 mm in diameter'	http://doi.org/10.3752/9780968932148.ch12
1157	morphology	gall surface quality':'spiny'	http://doi.org/10.3752/9780968932148.ch12
1157	morphology	gall location':'adaxial leaf epidermis'	http://doi.org/10.3752/9780968932148.ch12
1157	morphology	gall structural quality':'monothalamous'	http://doi.org/10.3752/9780968932148.ch12
1157	morphology	gall arrangement':'clustered'	http://doi.org/10.3752/9780968932148.ch12
1157	morphology	gall color':'yellow-green to red, and brown when dry'	http://doi.org/10.3752/9780968932148.ch12
1160	morphology	gall description':'... they look like those of R. nebulosus Bass, and were found on the leaves of a wild rose'	https://www.biodiversitylibrary.org/page/30322414
1160	associations	galler of':'wild rose'	https://www.biodiversitylibrary.org/page/30322414
1160	morphology	gall location':'leaf'	https://www.biodiversitylibrary.org/page/30322414
1162	morphology	gall description':'Rounded, warty, sometimes very large gall, smooth on the outside, occurring on the roots of roses and containing numerous cells, with an intervening pithy matter.'	https://www.biodiversitylibrary.org/page/57090290
1162	morphology	gall description':'Polythalamous. Very variable in shape and size. Irregularly rounded, tomato-shaped or shaped somewhat like an artichoke tuber. It is smooth, reddish brown and more or less irregularly grooved and depressed. At the place of attachment is a very deep impression. Internally it is pithy and contains many larval cells. It occurs at or on the roots of wild rose (Rosa carolina) and is…	http://hdl.handle.net/2246/1424
1162	associations	galler of':'Rosa carolina L.'	http://doi.org/10.3752/9780968932148.ch12
1162	associations	galler of':'Rosa nutkana C. Presl'	http://doi.org/10.3752/9780968932148.ch12
1162	associations	galler of':'Rosa woodsii Lindl.'	http://doi.org/10.3752/9780968932148.ch12
1162	morphology	gall shape':'subellipsoidal to tuberous'	https://www.biodiversitylibrary.org/page/57090290
1162	morphology	gall surface quality':'smooth'	https://www.biodiversitylibrary.org/page/57090290
1162	morphology	gall location':'root'	https://www.biodiversitylibrary.org/page/57090290
1162	morphology	gall structural quality':'polythalamous'	https://www.biodiversitylibrary.org/page/57090290
1162	morphology	gall internal quality':'pithy'	https://www.biodiversitylibrary.org/page/57090290
1162	morphology	gall size':'35–60 mm in diameter'	http://hdl.handle.net/2246/1424
1162	morphology	gall color':'ferrugineous'	http://hdl.handle.net/2246/1424
1170	associations	galler of':'Rosa rugosa Thunb.'	http://hdl.handle.net/2246/1424
1170	associations	galler of':'Rosa cinnamoea L.'	http://hdl.handle.net/2246/1424
1170	associations	galler of':'Rosa rubiginosa L.'	http://hdl.handle.net/2246/1424
1170	associations	galler of':'Rosa blanda Aiton'	http://hdl.handle.net/2246/1424
1170	morphology	gall description':'Polythalamous. Composed of an agglomeration of hard cells around a branch, and it is densely covered with long, green filaments forming a moss-like mass. It measures from 25 to about 50 mm. in diameter. Occurs on the terminal twigs of sweet briar (Rosa rubiginosa and Rosa blanda).'	http://hdl.handle.net/2246/1424
1170	morphology	gall structural quality':'polythalamous'	http://hdl.handle.net/2246/1424
1170	morphology	gall surface quality':'moss-like'	http://hdl.handle.net/2246/1424
1170	morphology	gall surface quality':'filamentous'	http://hdl.handle.net/2246/1424
1170	morphology	gall size':'25–50 mm in diameter'	http://hdl.handle.net/2246/1424
1170	morphology	gall location':'branch'	http://hdl.handle.net/2246/1424
1170	morphology	gall shape':'amorphus'	http://hdl.handle.net/2246/1424
1172	associations	galler of':'Rosa acicularis Lindl.'	http://doi.org/10.3752/9780968932148.ch12
1172	morphology	gall description':'little flattish rose-leaf galls'	https://www.biodiversitylibrary.org/page/30321290
1172	morphology	gall description':'Galls are lentil-shaped ... 2.0–2.5 mm thick, and 3.0–5.5 mm in diameter and protrude from both the adaxial and abaxial surface of leaflets. Galls usually occur scattered over the leaf, although smetimes they are densely packed and coalesced. They are usually the same colour as the host leaflet when immature but turn either pale yellow or bright red when mature.'	http://doi.org/10.3752/9780968932148.ch12
1172	associations	galler of':'Rosa woodsii Lindl.'	http://doi.org/10.3752/9780968932148.ch12
1172	associations	galler of':'Rosa arkansana Porter'	http://doi.org/10.3752/9780968932148.ch12
1172	morphology	gall shape':'lenticular'	http://doi.org/10.3752/9780968932148.ch12
1172	morphology	gall location':'leaf'	http://doi.org/10.3752/9780968932148.ch12
1172	morphology	gall size':'2.0–2.5 mm in thickness and 3.0–5.5 mm in diameter'	http://doi.org/10.3752/9780968932148.ch12
1172	morphology	gall arrangement':'scattered to clustered'	http://doi.org/10.3752/9780968932148.ch12
1172	morphology	gall color':'same as surrounding tissue to yellow or red when mature'	http://doi.org/10.3752/9780968932148.ch12
1175	associations	galler of':'unknown wild rose'	https://doi.org/10.5479/si.00963801.19-1102.113
1175	morphology	gall description':'An irregularly rounded, brown or brownish yellow, pithy gall on the smaller stems of an unknown wild rose. They vary greatly in size and shape, from a small pea-like form to a more or less globular or oblong shape, some of them being an inch or more in length. There is no consistency in their shape; some are perfectly round or oblong or of various irregular shapes.'	https://doi.org/10.5479/si.00963801.19-1102.113
1175	morphology	gall shape':'subspherical or subelliptical to amorphus'	https://doi.org/10.5479/si.00963801.19-1102.113
1175	morphology	gall color':'yellow to brown'	https://doi.org/10.5479/si.00963801.19-1102.113
1175	morphology	gall internal quality':'pithy'	https://doi.org/10.5479/si.00963801.19-1102.113
1175	morphology	gall location':'stem'	https://doi.org/10.5479/si.00963801.19-1102.113
1175	morphology	gall size':'highly variable, sometimes 2.54 cm in length or greater'	https://doi.org/10.5479/si.00963801.19-1102.113
1177	associations	galler of':'Rosa rubiginosa L.'	https://doi.org/10.2307/25076487
1177	morphology	gall description':'Elongated swellings of the twigs covered with dense prickles; polythalamous'	https://doi.org/10.2307/25076487
1177	associations	galler of':'Rosa woodsii Lindl.'	http://doi.org/10.3752/9780968932148.ch12
1177	associations	galler of':'Rosa blanda Aiton'	http://doi.org/10.3752/9780968932148.ch12
1177	morphology	gall description':'Galls are multi-chambered ... with most chambers located in a cluster near the centre. Immature galls are yellowish-green, soft, and usually clothed with slender spines. Mature galls are reddish-brown or dull purple, hard, and woody. Galls on wild roses from central Ontario have an average of 16.5 larval chambers per gall ...'	http://doi.org/10.3752/9780968932148.ch12
1177	morphology	gall location':'twig'	https://doi.org/10.2307/25076487
1177	morphology	gall surface quality':'spiny'	https://doi.org/10.2307/25076487
1177	morphology	gall structural quality':'polythalamous'	https://doi.org/10.2307/25076487
1177	morphology	gall arrangement':'clustered'	http://doi.org/10.3752/9780968932148.ch12
1177	morphology	gall color':'yellow-green when immature to purple or ferrugineous when mature'	http://doi.org/10.3752/9780968932148.ch12
1181	morphology	gall description':'A large abrupt [root] gall at the crown, up to 50 mm. in diameter, surface somewhat botryoidal.'	https://doi.org/10.5479/si.00963801.102-3304.315
1181	associations	galler of':'Rosa sp.'	https://doi.org/10.5479/si.00963801.102-3304.315
1181	morphology	gall location':'root'	https://doi.org/10.5479/si.00963801.102-3304.315
1181	morphology	gall shape':'botryoidal'	https://doi.org/10.5479/si.00963801.102-3304.315
1181	morphology	gall size':'up to 50 mm in diameter'	https://doi.org/10.5479/si.00963801.102-3304.315
1182	morphology	gall description':'Mature gall. ... Conspicuous, woody, fusiform stem gall firmly attached to twig of previous year; normally without distal twig growth ... frequently with some twig growth ... rarely an elongate swelling of a twig distal to its base ... Surface reddish brown; galls of the first type ... usually spineless, galls of the second and third types ... usually with some fine spines. Pol…	https://doi.org/10.4039/ent1161623-12
1182	associations	galler of':'Rosa woodsii Lindl.'	http://doi.org/10.3752/9780968932148.ch12
1182	associations	galler of':'Rosa acicularis Lindl.'	https://doi.org/10.4039/ent1161623-12
1182	morphology	gall shape':'fusiform'	https://doi.org/10.4039/ent1161623-12
1182	morphology	gall location':'stem and twig'	https://doi.org/10.4039/ent1161623-12
1182	morphology	gall color':'ferrugineous'	https://doi.org/10.4039/ent1161623-12
1182	morphology	gall surface quality':'glabrous to spiny'	https://doi.org/10.4039/ent1161623-12
1182	morphology	gall structural quality':'polythalamous'	https://doi.org/10.4039/ent1161623-12
1183	morphology	gall description':'A spherical gall, an inch or more in diameter, is very frequent on the wild rose in this neighborhood. (Swift Creek, Custer Co., Colo.) Its surface is somewhat shiny, usually corrugated in color reddish-yellow varying to pink and dull purplish. It grows surrounding the rose twig, so that it projects beyond and from the middle of the gall.'	https://www.biodiversitylibrary.org/page/27499578
1183	morphology	gall shape':'subspherical'	https://www.biodiversitylibrary.org/page/27499578
1183	associations	galler of':'wild rose'	https://www.biodiversitylibrary.org/page/27499578
1183	morphology	gall location':'twig'	https://www.biodiversitylibrary.org/page/27499578
1183	morphology	gall color':'red-yellow to pink or dull purple'	https://www.biodiversitylibrary.org/page/27499578
1183	morphology	gall surface quality':'glabrous'	https://www.biodiversitylibrary.org/page/27499578
1183	morphology	gall size':'at least 2.54 cm in diameter'	https://www.biodiversitylibrary.org/page/27499578
1185	morphology	gall description':'Rundliche oder längliche, kaum einen halben Zoll lange Anschwellungen an den Zweigen'	https://www.biodiversitylibrary.org/page/25455691
1185	associations	galler of':'Rosa sp.'	https://www.biodiversitylibrary.org/page/25455691
1185	morphology	gall description':'Round to oblong swellings, barely half an inch long, on the branches'	translated from https://www.biodiversitylibrary.org/page/25455691
1185	morphology	gall shape':'subspherical to subelliptical'	https://www.biodiversitylibrary.org/page/25455691
1185	morphology	gall size':'less than 1.27 cm in length'	https://www.biodiversitylibrary.org/page/25455691
1185	morphology	gall location':'branch'	https://www.biodiversitylibrary.org/page/25455691
1186	associations	galler of':'Rosa sp.'	https://www.biodiversitylibrary.org/page/7490889
1186	morphology	gall description':'These rose galls were ... collected ... in southern Utah, but from what species of wild rose I am not able to say. They are globular, and from three-fourths to one and one-fourth inches in diameter, and of the same spongy cellular consistence, internally, as R. radicum O. S. They appear to be enormously developed leaf buds, for the terminal half of many of them bears a faint re…	https://www.biodiversitylibrary.org/page/7490889
1186	morphology	gall description':'Polythalamous. Red or reddish brown. Globular or irregularly rounded, smooth when fresh, but wrinkled when dry. Terminal part somewhat of form of a half-opened rose or miniature cabbage, the lines on the surface being the outlines of the leaves. Upper half of some specimens have a thin white papery epidermis, which is usually torn and curled. Internally the gall is of a soft, c…	http://hdl.handle.net/2246/1424
1186	morphology	gall shape':'subspherical to subellipsoidal'	https://www.biodiversitylibrary.org/page/7490889
1186	morphology	gall internal quality':'pithy'	https://www.biodiversitylibrary.org/page/7490889
1186	morphology	gall location':'stem'	https://www.biodiversitylibrary.org/page/7490889
1186	morphology	gall surface quality':'papery'	https://www.biodiversitylibrary.org/page/7490889
1186	morphology	gall surface quality':'smooth to spiny'	https://www.biodiversitylibrary.org/page/7490889
1186	morphology	gall structural quality':'polythalamous'	https://www.biodiversitylibrary.org/page/7490889
1186	morphology	gall color':'red to ferrugineous'	http://hdl.handle.net/2246/1424
1186	morphology	gall size':'16–30 mm in diameter'	http://hdl.handle.net/2246/1424
1189	morphology	gall description':'Irregularly rounded, sometimes ovate or reniform, and varying so much in form and size as to make a description difficult. They are from one-quarter to three-quarters of an inch in diameter in the more regular forms, but the reniform specimens often exceed an inch in diameter. Polythalamous, but evidently so through the perfect coalescence of two or more galls. The surface, lik…	https://www.biodiversitylibrary.org/page/7490889
1189	associations	galler of':'Rosa sp.'	http://hdl.handle.net/2246/1424
1189	morphology	gall description':'Monothalamous. Variable in size and shape. Spherical, irregularly rounded, somewhat ovate or reniform, through coalescence of two or more galls. Russet brown sometimes tinged with red. Internally they are pith-like with a large larval cell in the center. In the larger galls where two or more are confluent there are several larval cells. The galls occur usually in a cluster of f…	http://hdl.handle.net/2246/1424
1189	associations	galler of':'Rosa woodsii Lindl.'	http://doi.org/10.3752/9780968932148.ch12
1189	morphology	gall description':'Galls are single-chambered and spherical and are found on the abaxial surface of leaflets. However, most galls coalesce to make clusters irregularly rounded and globular to ovate ... Single-chambered galls are about 8 mm in diameter, whereas coalesced galls are often 2 cm in diameter. They have a smooth surface and internally are pith-like with the consistency of packed sawdust…	http://doi.org/10.3752/9780968932148.ch12
1189	morphology	gall shape':'subellipsoidal to reniform; highly variable'	https://www.biodiversitylibrary.org/page/7490889
1189	morphology	gall structural quality':'variable'	http://hdl.handle.net/2246/1424
1189	morphology	gall location':'twig, petiole, or leaf'	https://www.biodiversitylibrary.org/page/7490889
1189	morphology	gall internal quality':'pithy'	https://www.biodiversitylibrary.org/page/7490889
1189	morphology	gall arrangement':'singular, clustered, or apparently confluent'	http://hdl.handle.net/2246/1424
1189	morphology	gall size':'5–24 mm in diameter'	http://hdl.handle.net/2246/1424
1189	morphology	gall color':'green when immature to brown when mature'	http://doi.org/10.3752/9780968932148.ch12
1192	morphology	gall description':'Oblong or rounded swellings of the small branches. They vary in appearance, as there is sometimes one more or less oblong swelling, containing two or three cells, and about one third of an inch long, sometimes a series of three or four such swellings, which, although continuous, do not coalesce entirely, each preserving its rounded shape. In this respect this gall is very diffe…	https://www.biodiversitylibrary.org/page/57090290
1192	associations	galler of':'Rosa sp.'	https://www.biodiversitylibrary.org/page/57090290
1192	morphology	gall description':'Polythalamous. Oblong or rounded swellings on small branches. Sometimes there is a series of three or more swellings attached to each other. Reddish, hard and woody, with several cells inside. Length about 1/2 inch. On the stem of wild rose (Rosa blanda).'	http://hdl.handle.net/2246/1424
1192	associations	galler of':'Rosa blanda'	http://hdl.handle.net/2246/1424
1192	morphology	gall shape':'subspherical to subellipsoidal'	https://www.biodiversitylibrary.org/page/57090290
1192	morphology	gall structural quality':'variable'	https://www.biodiversitylibrary.org/page/57090290
1192	morphology	gall size':'approximately 0.847 cm in length'	https://www.biodiversitylibrary.org/page/57090290
1192	morphology	gall arrangement':'in continuous arrangement of three or more galls to somewhat confluent'	https://www.biodiversitylibrary.org/page/57090290
1192	morphology	gall color':'red'	http://hdl.handle.net/2246/1424
1192	morphology	gall location':'stem'	http://hdl.handle.net/2246/1424
1194	morphology	gall description':'In clusters on the leaves of wild rose (Rosa sp.). Monothalamous and green when fresh. Rounded at base, thence gradually becoming broader and in general form somewhat resembles a miniature simlin squash. The top is covered with rather long, well-developed, pointed projections, each of which has a long, hairy, tentacle-like appendage at the tip, which readily becomes detached in…	https://www.biodiversitylibrary.org/page/9141062
1194	associations	galler of':'Rosa sp.'	https://www.biodiversitylibrary.org/page/9141062
1194	morphology	gall location':'leaf'	https://www.biodiversitylibrary.org/page/9141062
1194	morphology	gall structural quality':'monothalamous'	https://www.biodiversitylibrary.org/page/9141062
1194	morphology	gall surface quality':'filamentous'	https://www.biodiversitylibrary.org/page/9141062
1194	morphology	gall shape':'Rounded at base, thence gradually becoming broader and in general form somewhat resembles a miniature simlin squash'	https://www.biodiversitylibrary.org/page/9141062
1194	morphology	gall surface quality':'spiny'	https://www.biodiversitylibrary.org/page/9141062
1194	morphology	gall size':'4–5 mm in length and from 1 mm to 4 mm in width along the length'	https://www.biodiversitylibrary.org/page/9141062
1043	associations	host gall':'Host unknown but presumed to be inquilinous'	https://doi.org/10.11646/zootaxa.4685.1.1
1045	associations	host gall':'Callirhytis quercuscatesbaei Ashmead, 1881 on Quercus laevis Walter'	https://doi.org/10.2307/25076487
1046	associations	host gall':'Andricus confertus McCracken & Egbert, 1922 on Quercus lobata Née'	https://hdl.handle.net/2027/mdp.39015068533523
1048	associations	host gall':'Callirhytis quercuscornigera (Osten Sacken 1865) on Quercus palustris Münchh.'	https://doi.org/10.1653/0015-4040(2002)085[0625:dotsgo]2.0.co;2
1049	associations	host gall':'Andricus quercuspetiolicola (Bassett, 1863) on Quercus bicolor Willd.'	https://doi.org/10.11646/zootaxa.4685.1.1
1051	associations	host gall':'Andricus quercusfrondosus (Bassett, 1865) [as Cynips? quercusfrondosa] on Quercus prinoides Willd.'	https://doi.org/10.11646/zootaxa.4685.1.1
1053	associations	host gall':'Dros perlentum Kinsey, 1937 on Quercus obtusata Humb. and Bonpl. and Quercus laeta Liebm.'	https://doi.org/10.11646/zootaxa.4685.1.1
1053	associations	host gall':'Andricus sphaericus Pujade-Villar, 2016 on Quercus rugosa Née and Quercus laeta Liebm.'	https://doi.org/10.11646/zootaxa.4685.1.1
1053	associations	host gall':'Andricus georgei Pujade-Villar, 2011 on Quercus candicans Née'	https://doi.org/10.11646/zootaxa.4685.1.1
1053	associations	host gall':'Neuroterus eugeros Pujade-Villar, 2018 on Quercus laeta Liebm.'	https://doi.org/10.11646/zootaxa.4685.1.1
1053	associations	host gall':'Atrusca pictor (Kinsey, 1936) on Quercus sp.'	https://doi.org/10.11646/zootaxa.4685.1.1
1053	associations	host gall':'Atrusca sp. on Quercus obtusata Humb. and Bonpl.'	https://doi.org/10.11646/zootaxa.4685.1.1
1053	associations	host gall':'unknown galler on Quercus acutifolia Née'	https://doi.org/10.11646/zootaxa.4685.1.1
1053	associations	host gall':'unknown galler on Quercus laeta Liebm.'	https://doi.org/10.11646/zootaxa.4685.1.1
1053	associations	host gall':'Melikaiella amphibolensis Pujade-Villar, 2014 on Quercus castanea Née'	https://doi.org/10.11646/zootaxa.4685.1.1
1053	associations	host gall':'unknown leaf gall of Neuroterus on Quercus laeta Liebm.'	https://doi.org/10.11646/zootaxa.4685.1.1
1054	associations	host gall':'Andricus quercuslanigera (Ashmead, 1881) , which induces galls on Quercus minima (Sarg.) Small, Quercus oleoides Schltdl. & Cham. and Quercus virginiana Mill. (= Q. geminata Small)'	https://doi.org/10.11646/zootaxa.4685.1.1
1055	associations	host gall':'unknown gall on Quercus laeta Liebm.'	https://doi.org/10.11646/zootaxa.4685.1.1
1056	associations	host gall':'unknown spherical leaf gall on Quercus sp.'	https://doi.org/10.11646/zootaxa.4685.1.1
1057	associations	host gall':'Neuroterus quercusminutissimus (Ashmead, 1885) on Quercus virginiana Mill.'	https://doi.org/10.11646/zootaxa.4685.1.1
1057	associations	host gall':'undetachable [Neuroterus?] galls on leaves of Quercus rugosa Née'	https://doi.org/10.11646/zootaxa.4685.1.1
1058	associations	host gall':'Andricus reniformis McCracken & Egbert, 1922 on Quercus vaccinifolia Kell.'	https://doi.org/10.11646/zootaxa.4685.1.1
1058	associations	host gall':'Disholcaspis truckeensis (Ashmead, 1896) on Q. chrysolepis Liebm.'	https://doi.org/10.11646/zootaxa.4685.1.1
1059	associations	host gall':'unknown twig gall on Quercus sp.'	https://doi.org/10.11646/zootaxa.4685.1.1
1059	associations	host gall':'unknown gall on Quercus acutifolia Née'	https://doi.org/10.11646/zootaxa.4685.1.1
1060	associations	host gall':'Andricus quercuspetiolicola (Bassett, 1863) on Quercus michauxii Nuttall (= Q. prinus auctores not L., = Q. prinus var. michauxii (Nutt.) Chapman 1860)'	https://doi.org/10.11646/zootaxa.4685.1.1
1060	associations	host gall':'Neuroterus quercusbatatus (Fitch, 1859) [unverified]'	https://doi.org/10.11646/zootaxa.4685.1.1
1062	associations	host gall':'Acraspis pezomachoides (Osten Sacken, 1862) on Quercus alba L. [unverified]'	https://doi.org/10.11646/zootaxa.4685.1.1
1064	associations	host gall':'Sphaeroteras nr. pulchripennis on Quercus microphylla Née'	https://doi.org/10.11646/zootaxa.4685.1.1
1064	associations	host gall':'Atrusca sp. on Quercus microphylla Née'	https://doi.org/10.11646/zootaxa.4685.1.1
1065	associations	host gall':'undetermined woody tuberous gall on Quercus stellata Wengenh. (= Q. obtusiloba Michx.)'	https://doi.org/10.11646/zootaxa.4685.1.1
1070	associations	host gall':'Amphibolips quercusostensackenii (Bassett, 1863) on Quercus coccinea Müenchh.'	https://doi.org/10.11646/zootaxa.4685.1.1
1070	associations	host gall':'Amphibolips quercusostensackenii (Bassett, 1863) on Quercus palustris Müenchh.'	https://doi.org/10.11646/zootaxa.4685.1.1
1071	associations	host gall':'Andricus flocculentus Lyon, 1996 on Quercus pungens Liebm.'	https://doi.org/10.11646/zootaxa.4685.1.1
1071	associations	host gall':'Andricus sphaericus Pujade-Villar, 2016 on Quercus mexicana Bonpl.'	https://doi.org/10.11646/zootaxa.4685.1.1
1071	associations	host gall':'Andricus sphaericus Pujade-Villar, 2016 on Quercus rugosa Née'	https://doi.org/10.11646/zootaxa.4685.1.1
1071	associations	host gall':'Andricus sp. on leaves of Quercus cf chihuahuensis Trel.'	https://doi.org/10.11646/zootaxa.4685.1.1
1071	associations	host gall':'Andricus sp. on leaves of Quercus cf eduardi Trel.'	https://doi.org/10.11646/zootaxa.4685.1.1
1071	associations	host gall':'unknown leaf petiole gall on Q. potosina Trel.'	https://doi.org/10.11646/zootaxa.4685.1.1
1071	associations	host gall':'Andricus sp. [georgei group] on Quercus sp.'	https://doi.org/10.11646/zootaxa.4685.1.1
1092	associations	host gall':'[Diplolepis arefacta (Gillette, 1894)] on Rosa californica'	https://hdl.handle.net/2027/mdp.39015068533523
1093	associations	host gall':'Rhodites polita [=Diplolepis polita (Ashmead, 1890)]'	https://www.biodiversitylibrary.org/page/7509063
1094	associations	host gall':'unknown'
1095	associations	host gall':'[Diplolepis polita (Ashmead, 1890)] on Rosa californica'	https://www.biodiversitylibrary.org/page/16270725
1096	associations	host gall':'[Diplolepis ignota (Osten Sacken, 1863)]'	https://www.biodiversitylibrary.org/page/57090290
1099	associations	host gall':'unknown galler that produces rounded, warty, and woody knobs on rose roots'	https://doi.org/10.5962/bhl.title.42001
1101	associations	host gall':'Diastrophus smilacis Ashmead, 1896'	https://www.biodiversitylibrary.org/page/7509063
1101	associations	host gall':'Host gall listed in original description is unverified and probably incorrect'	https://doi.org/10.5962/bhl.title.5074
1102	associations	host gall':'unknown'	https://doi.org/10.4039/Ent119215-3
1103	associations	host gall':'Diastrophus cuscutaeformis Osten Sacken, 1863 on Rubus spp.'	https://doi.org/10.4039/Ent119215-3
1104	associations	host gall':'Diastrophus nebulosus (Osten Sacken, 1861)'	https://doi.org/10.4039/Ent119215-3
1104	associations	host gall':'Diastrophus turgidus Bassett, 1870'	https://doi.org/10.4039/Ent119215-3
1104	associations	host gall':'Diastrophus bassettii Beutenmüller, 1892'	https://doi.org/10.4039/Ent119215-3
1106	associations	host gall':'Diastrophus bassettii Beutenmüller, 1892'	https://doi.org/10.4039/Ent119215-3
1106	associations	host gall':'Diastrophus cuscutaeformis Osten Sacken, 1863'	https://doi.org/10.4039/Ent119215-3
1106	associations	host gall':'Diastrophus radicum Bassett, 1870'	https://doi.org/10.4039/Ent119215-3
1197	associations	host gall':'Dryocosmus favus Beutenmüller, 1911'	http://doi.org/10.11646/zootaxa.4054.1.1
1198	associations	host gall':'Callirhytis quercusgemmaria (Ashmead, 1885)'	http://doi.org/10.11646/zootaxa.4054.1.1
1199	associations	host gall':'Neuroterus saltatorius (Edwards, 1874)'	https://www.biodiversitylibrary.org/page/7509063
1199	associations	host gall':'Reared from a gall similar to Neuroterus saltatorius (Edwards, 1874) Quercus agrifolia'	https://doi.org/10.11646/zootaxa.4906.1.1
1199	associations	host gall':'Also from small round brown galls, 2.0mm in diameter located on upper sides of leaves of Q. agrifolia (Fullaway 1911:371; McCracken & Egbert 1922: 58)'	https://doi.org/10.11646/zootaxa.4906.1.1
1199	associations	host gall':'Unknown galls on Quercus garryana Douglas ex Hook'	https://doi.org/10.11646/zootaxa.4906.1.1
1202	associations	host gall':'Femuros lusum Kinsey, 1937'	https://doi.org/10.11646/zootaxa.4822.1.1
1203	associations	host gall':'Asexual generation of Disholcaspis rubens (Gillette, 1893)'	https://doi.org/10.11646/zootaxa.4906.1.1
1203	associations	host gall':'Unknown'	https://doi.org/10.11646/zootaxa.4906.1.1
1204	associations	host gall':'Asexual generation of Disholcaspis spongiosa (Karsch, 1880)'	https://doi.org/10.11646/zootaxa.4906.1.1
1205	associations	host gall':'Asexual generation of Atrusca brevipennata (Gillette, 1893)'	https://doi.org/10.11646/zootaxa.4906.1.1
1206	associations	host gall':'Asexual generation of Callirhytis quercusbatoides (Ashmead, 1881)'	https://doi.org/10.11646/zootaxa.4906.1.1
1207	associations	host gall':'Unknown galls on Quercus chrysolepis Liebm.'	https://doi.org/10.4289/0013-8797.121.2.193
1208	associations	host gall':'Unknown species of Andricus on Quercus wislizeni A. DC.'	https://doi.org/10.4289/0013-8797.121.2.193
1210	associations	host gall':'Andricus quercusfoliatus (Ashmead, 1881)'	https://doi.org/10.2307/25076460
1213	associations	host gall':'Andricus dimorphus (Beutenmüller, 1913), Acraspis erinacei (Beutenmüller, 1909), Acraspis pezomachoides (Osten Sacken, 1862)'	https://doi.org/10.1093/isd/ixaa017
1213	associations	host gall':'Disholcaspis quercusglobulus (Fitch, 1859)'	https://www.biodiversitylibrary.org/page/3784312
1213	associations	host gall':'Disholcaspis quercusmamma (Walsh, 1869)'	https://doi.org/10.11646/zootaxa.4906.1.1
1213	associations	host gall':'Trigonaspis? quercusforticorne (Walsh, 1864), which is currently considered incertae sedis'	https://doi.org/10.11646/zootaxa.4906.1.1
1214	associations	host gall':'Asexual generation of Dryocosmus castanopsidis (Beutenmüller, 1917)'	https://doi.org/10.11646/zootaxa.4906.1.1
1216	associations	host gall':'Spherical galls possibly induced by Disholcaspis on twigs of different undetermined species of Quercus'	https://doi.org/10.11646/zootaxa.4906.1.1
1216	associations	host gall':'Undetermined spherical galls on underside of leaves of Q. glabrescens'	https://doi.org/10.11646/zootaxa.4906.1.1
1217	associations	host gall':'The original material described by Ashmead (1885) was bred from a gall related to Amphibolips citriformis Ashmead. The Panamanian specimens studied by Nieves-Aldrey and Medianero (2011) were obtained from a wide variety of cynipid galls from different genera, being very common in galls of the Panamanian species of Amphibolips and frequent in galls of species of Disholcaspis, Cynips an…	https://doi.org/10.6620/ZS.2017.56-36
1308	associations	host gall':'Reared from tuberous galls probably induced by Andricus on Q. crassifolia'	https://doi.org/10.11646/zootaxa.4906.1.1
1221	associations	host gall':'Andricus confertus McCracken & Egbert, 1922'	https://doi.org/10.11646/zootaxa.4822.1.1
1222	associations	host gall':'Callirhytis quercusventricosa (Bassett, 1864)'	https://doi.org/10.11646/zootaxa.4906.1.1
1223	associations	host gall':'Unknown small twig galls on Quercus agrifolia Née'	https://doi.org/10.4289/0013-8797.121.2.193
1224	associations	host gall':'Originally reared from an unknown gall (Osten-Sacken 1865; Gillette 1896; McCracken & Egbert 1922). Gillette (1896) presumably obtained this species from ‘woody twig galls on red oaks’, and Fullaway (1911) presumably identified S. dimorphus from galls of Cynips multipunctata (Beutenmüller, 1911) on Q. lobata, which corresponds to Besbicus conspicuus (Kinsey, 1930) (= Cynips (Besbicus)…	https://doi.org/10.11646/zootaxa.4906.1.1
1225	associations	host gall':'Disholcaspis canescens (Bassett, 1890)'	https://doi.org/10.11646/zootaxa.4906.1.1
1309	associations	host gall':'Melikaiella bicolor Pujade-Villar, 2014'	https://doi.org/10.11646/zootaxa.4906.1.1
1309	associations	host gall':'Undetermined galls of Sphaeroteras on the leaves of Quercus obtusata'	https://doi.org/10.11646/zootaxa.4906.1.1
1309	associations	host gall':'Undetermined galls of Neuroterus on the leaves of Quercus peduncularis'	https://doi.org/10.11646/zootaxa.4906.1.1
1309	associations	host gall':'Undetermined small round galls on the twigs of Quercus acutifolia'	https://doi.org/10.11646/zootaxa.4906.1.1
1226	associations	host gall':'Both the gall and the host tree from which S. dorsalis was reared are unknown (Provancher 1889). Synergus splendidus was reared from undetermined galls on Q. lobata (Fullaway 1911), and posteriorly obtained from galls of Amphibolips quercuspomiformis (Bassett 1881) (= C. rossi Kieffer, 1903, = C. maculipennis Kieffer, 1904, = Andricus yosemite Beutenmüller, 1911) on Q. agrifolia by Mc…	https://doi.org/10.11646/zootaxa.4906.1.1
1228	associations	host gall':'Disholcaspis quercusmamma (Walsh, 1869)'	https://doi.org/10.11646/zootaxa.4906.1.1
1310	associations	host gall':'Femuros repandae Kinsey, 1937'	https://doi.org/10.11646/zootaxa.4906.1.1
1310	associations	host gall':'Galls similar to Femuros repandae Kinsey, 1937 on Quercus laeta and an undetermined species of Quercus'	https://doi.org/10.11646/zootaxa.4906.1.1
1310	associations	host gall':'Undetermined galls of Neuroterus on the leaves of Quercus obtusata'	https://doi.org/10.11646/zootaxa.4906.1.1
1310	associations	host gall':'Undetermined galls of Andricus on the twigs of Quercus obtusata'	https://doi.org/10.11646/zootaxa.4906.1.1
1229	associations	host gall':'Undetermined concealed galls in the acorns of Quercus rugosa possibly induced by a species of Andricus'	https://doi.org/10.11646/zootaxa.4906.1.1
1230	associations	host gall':'Acraspis macrocarpae Bassett, 1890, and Acraspis pezomachoides Osten Sacken, 1862'	https://doi.org/10.1093/isd/ixaa017
1230	associations	host gall':'Acraspis erinacei (Beutenmüller, 1909)'	https://doi.org/10.11646/zootaxa.4906.1.1
1231	associations	host gall':'Reared from woody tuberous galls induced by different species of Andricus (like asexual galls of Andricus quercuslaurinus Melika and Pujade-Villar, 2009)'	https://doi.org/10.11646/zootaxa.4906.1.1
1232	associations	host gall':'Undetermined galls of Disholcaspis on Quercus magnoliifolia'	https://doi.org/10.11646/zootaxa.4906.1.1
1233	associations	host gall':'Synergus filicornis was originally described from specimens obtained from woolly leaf galls of ‘Andricus guatemalensis (Cameron, 1883)’ (Cameron 1883, Ritchie and Shorthouse 1987), which was considered as ‘incertae sedis’ by Pujade-Villar et al. (2011). The Mexican specimens studied by Weld (1913) were collected from woolly stem galls of Andricus furnessae (Weld, 1913) (Weld 1913, Rit…	https://doi.org/10.4289/0013-8797.122.3.678
1236	associations	host gall':'Heteroecus flavens (McCracken & Egbert, 1922)'	https://doi.org/10.11646/zootaxa.4906.1.1
1236	associations	host gall':'Heteroecus pacificus (Ashmead, 1896)'	https://doi.org/10.11646/zootaxa.4906.1.1
1236	associations	host gall':'Trichoteras coquilletti Ashmead, 1897'	https://doi.org/10.11646/zootaxa.4906.1.1
1238	associations	host gall':'Reared from woolly galls of Andricus and Striatoandricus, as well as from non-woolly galls (never tuberous galls) initiated by Andricus, Atrusca, Amphibolips, and Cynips, mainly on oaks from the Quercus section (Lobato-Vila et al. 2020b).'	https://doi.org/10.11646/zootaxa.4906.1.1
1240	associations	host gall':'Undetermined galls of Atrusca on Quercus laeta and Quercus rugosa'	https://doi.org/10.11646/zootaxa.4906.1.1
1240	associations	host gall':'Undetermined galls of Andricus on the leaves of Quercus laeta'	https://doi.org/10.11646/zootaxa.4906.1.1
1241	associations	host gall':'Andricus santafe Pujade-Villar, 2013'	https://doi.org/10.11646/zootaxa.4906.1.1
1241	associations	host gall':'Undetermined galls possibly of Andricus or Loxaulus on Quercus crassipes and Quercus laeta'	https://doi.org/10.11646/zootaxa.4906.1.1
1241	associations	host gall':'Loxaulus laeta Pujade-Villar, 2014'	https://doi.org/10.11646/zootaxa.4906.1.1
1242	associations	host gall':'Callirhytis frequens (Gillette, 1892)'	https://doi.org/10.11646/zootaxa.4906.1.1
1243	associations	host gall':'Amphibolips confluenta (Harris, 1841), Amphibolips quercusspongifica (Osten-Sacken, 1862), Atrusca quercuscentricola (Osten-Sacken, 1861), Disholcaspis quercusglobulus (Fitch, 1839), Disholcaspis rubens (Gillette, 1893), and an unknown gall on Quercus falcata Michx.'	https://doi.org/10.11646/zootaxa.4822.1.1
1243	associations	host gall':'Andricus pisiformis Beutenmüller, 1911, Andricus quercusfrondosus (Bassett, 1865), Andricus quercusostensackenii (Bassett, 1863), Amphibolips quercusinanis Osten Sacken, 1862, Amphibolips cookii Gillette, 1888, Amphibolips quercusjuglans (Osten Sacken, 1862), and an unknown bud gall on an unknown species of red oak'	https://doi.org/10.1093/isd/ixaa017
1245	associations	host gall':'Andricus quercuslaurinus Melika & Pujade-Villar, 2009, Callirhytis cornigera (Osten-Sacken, 1865), Callirhytis quercusgemmaria (Ashmead, 1885), and Callirhytis quercuspunctata (Bassett, 1863)'	https://doi.org/10.4289/0013-8797.121.2.193
1245	associations	host gall':'Weld, 1951 also mentions Quercus incana and other red oaks'	https://doi.org/10.11646/zootaxa.4906.1.1
1311	associations	host gall':'Reared from small round galls of Disholcaspis sp. on twigs of an undetermined species of Quercus and from small striped-round galls of an undetermined genus on twigs of an undetermined species of Quercus'	https://doi.org/10.11646/zootaxa.4906.1.1
1250	associations	host gall':'Amphibolips dampfi Kinsey, 1937, unknown Amphibolips galls on Quercus affinis Scheidw., Q. conzattii Trel., and Q. glabrescens Benth., unknown Amphibolips galls on an unknown Quercus species, and galls of the Andricus tecturnarum species group on an unidentified Quercus species'	https://doi.org/10.11646/zootaxa.4822.1.1
1250	associations	host gall':'Reared from different galls induced by Amphibolips and Andricus species (never tuberous galls) on oaks of both Quercus and Lobatae sections'	https://doi.org/10.11646/zootaxa.4906.1.1
1251	associations	host gall':'This species was originally described from specimens obtained from galls induced by different species of Disholcaspis, Andricus (including some woolly galls; never tuberous galls) and from unidentified small spherical galls on leaves on Quercus candicans Née, Q. eduardi c.f.; Q. emoryi Torr. (Lobatae section); Q. glabrescens Benth., Q. laeta; and Q. rugosa (Quercus section) (Lobato-Vi…	https://doi.org/10.4289/0013-8797.122.3.678
1251	associations	host gall':'Mainly associated with woolly galls initiated by Andricus, but also with other gall morphotypes (never tuberous galls) initiated by Andricus (like A. sphaericus and other undetermined species), Cynips, Disholcapsis, Neuroterus eugeros Pujade-Villar, 2018 and some undetermined small spherical galls on leaves, on oaks of both Quercus and Lobatae sections (Lobato-Vila & Pujade-Villar 201…	https://doi.org/10.11646/zootaxa.4822.1.1
1251	associations	host gall':'Mainly associated with woolly galls initiated by Andricus, but also with other gall morphotypes (never tuberous galls) initiated by Andricus, Cynips, Disholcapsis, Loxaulus, Neuroterus and some undetermined small spherical galls on leaves, on oaks of both Quercus and Lobatae sections'	https://doi.org/10.11646/zootaxa.4906.1.1
1312	associations	host gall':'Loxaulus hyalinus Pujade-Villar & Melika, 2014, Andricus fusiformis Pujade-Villar, 2014, and from an undetermined species of Neuroterus on the leaves of Quercus obtusata'	https://doi.org/10.11646/zootaxa.4906.1.1
1254	associations	host gall':'The original material was obtained from woody tuberous stem galls of Zapatella quercusmedullae (Ashmead, 1885) (Ashmead 1885, Pujade-Villar et al. 2012b), which is associated with oaks of the Lobatae section from the USA: Quercus incana Bartram (= Q. cinerea Raf.), Q. marilandica (L.) Münchn. and Q. myrtifolia Willd. (Burks 1979, Pujade-Villar et al. 2012b). The additional material fr…	https://doi.org/10.4289/0013-8797.121.2.193
1254	associations	host gall':'Reared from tuberous stem galls of Zapatella quercusmedullae (Ashmead, 1885) (= Andricus medullae) (Ashmead 1885; Pujade-Villar et al. 2012b; Lobato-Vila et al. 2019), which is associated with oaks of the Lobatae section from the USA (Burks 1979; Pujade-Villar et al. 2012b): Q. incana, Q. marilandica, and Q. myrtifolia.'	https://doi.org/10.11646/zootaxa.4906.1.1
1255	associations	host gall':'Callirhytis quercuspunctata (Bassett, 1863)'	https://doi.org/10.4289/0013-8797.121.2.193
1257	associations	host gall':'Synergus mexicanus is associated with both woody tuberous galls and fusiform twig swellings. The biology of the type material of S. mexicanus is unknown (Gillette 1896, Pujade-Villar and Melika 2005); however, most of the additional material, including the new material from Mexico added here, has been obtained from tuberous galls or fusiform twig swellings of different Andricus specie…	https://doi.org/10.4289/0013-8797.121.2.193
1257	associations	host gall':'Reared from tuberous galls and fusiform swellings induced by different Andricus species on twigs of oaks from both Quercus and Lobatae sections'	https://doi.org/10.11646/zootaxa.4906.1.1
1264	associations	host gall':'Heteroecus pacificus (Ashmead, 1896)'	https://doi.org/10.11646/zootaxa.4906.1.1
1314	associations	host gall':'Reared from galls of an undetermined genus of gall wasps, may be Andricus or Loxaulus (Fig. 42o), on twigs of Q. obtusata.'	https://doi.org/10.11646/zootaxa.4906.1.1
1265	associations	host gall':'Reared from an ‘unnamed gall’ on Q. stellata (Ashmead 1885). The non-type material presented here was reared from unknown galls; one specimen was obtained from galls on Quercus alba L. (Quercus section) and another, from galls on Q. stellata, according to their labels.'	https://doi.org/10.11646/zootaxa.4906.1.1
1267	associations	host gall':'Reared from galls of Cynips multipunctata (Beutenmüller, 1911) on Q. lobata (Fullaway 1911; McCracken & Egbert 1922), which now corresponds to Besbicus conspicuus (Kinsey, 1930) (= Cynips (Besbicus) multipunctata var. conspicua) (Kinsey 1930). However, and according to weld (1951) and Burks (1979), S. ochreus was obtained from galls of Amphibolips quercuspomiformis (Bassett, 1881) (se…	https://doi.org/10.11646/zootaxa.4906.1.1
1268	associations	host gall':'Acraspis erinacei (Beutenmüller, 1909), Acraspis pezomachoides Osten Sacken, 1862, Philonix nigra Gillette, 1889, Atrusca quercuscentricola (Osten Sacken, 1861), Andricus robustus Weld, 1926, Andricus biconicus Weld, 1926, and Disholcaspis quercusmamma (Walsh, 1869)'	https://doi.org/10.1093/isd/ixaa017
1268	associations	host gall':'Reared from galls of Andricus (=Adleria) quercusstrobilana (Osten-Sacken, 1862), Atrusca brevipennata (gillette, 1893), Disholcaspis quercusglobulus (Fitch, 1859) and D. rubens (gillette, 1893) (gillette 1896; Burks 1979); from galls very similar to those of Disholcaspis perniciosa (Bassett, 1890) (= Holcaspis monticola gillette, 1893) on Q. garryana (gillette 1893), which may corresp…	https://doi.org/10.11646/zootaxa.4906.1.1
1272	associations	host gall':'Reared from galls of Heteroecus pacificus (Ashmead, 1896) (= Andricus pacificus) on Q. chrysolepis, and from galls of Disholcaspis canescens (Bassett, 1890) on Q. douglasii (McCracken & Egbert 1922).'	https://doi.org/10.11646/zootaxa.4906.1.1
1315	associations	host gall':'Reared from galls of undetermined species of Atrusca (Fig. 42p–q) on Q. microphylla and Q. glabrescens.'	https://doi.org/10.11646/zootaxa.4906.1.1
1274	associations	host gall':'Both Synergus pomiformis, S. flavus and S. varicolor were originally reared from galls of Callirhytis quercuspomiformis (Bassett, 1881) (= C. maculipennis Kieffer, 1904) (Ashmead 1885; Kieffer 1904; Fullaway 1911), which are found on Quercus wislizeni A. DC. and Q. agrifolia (Lobatae section), according to Burks (1979). Some non-type specimens formally determined to S. pomiformis depo…	https://doi.org/10.11646/zootaxa.4822.1.1
1274	associations	host gall':'Reared from galls of Amphibolips quercuspomiformis (Bassett, 1881) in the USA (Ashmead 1885; Kieffer 1904; Fullaway 1911; Lobato-Vila et al. 2020c). Also, from a gall of an undetermined species of Amphibolips in Mexico, probably a new species, on Q. agrifolia (Lobato-Vila et al. 2020c).'	https://doi.org/10.11646/zootaxa.4906.1.1
1279	associations	host gall':'This species was described from specimens that emerged from asexual tuberous galls of Andricus quercuslaurinus Melika and Pujade-Villar developed on twigs and branches of both Quercus affinis Scheidw. and Q. laurina Humb. and Bonpl. (Lobatae section) (Pujade-Villar et al. 2012a; Tormos et al. 2014; Pujade-Villar 2017; Lobato-Vila et al. 2018, 2019). According to Lobato-Vila et al. (20…	https://doi.org/10.4289/0013-8797.122.3.678
1279	associations	host gall':'Synergus pseudofilicornis is considered a generalist species, even though it is more frequently reared from asexual tuberous twig galls of Andricus quercuslaurinus Melika & Pujade-Villar, 2009 on Q. affinis and Q. laurina (Pujade-Villar et al. 2012a; Tormos et al. 2014; Pujade-Villar 2017; Lobato-Vila et al. 2018, 2019, 2020b). It can be also obtained from sexual galls of A. quercusla…	https://doi.org/10.11646/zootaxa.4906.1.1
1280	associations	host gall':'Andricus nigricens (Gillette, 1888), Philonix nigra (Gillette, 1889), Acraspis erinacei (Beutenmüller, 1909), Acraspis macrocarpae Bassett, 1890, and Andricus robustus Weld, 1926'	https://doi.org/10.1093/isd/ixaa017
1280	associations	host gall':'According to gillette (1896) and McCracken & Egbert (1922), this species is associated with galls of Disholcaspis rubens (gillette, 1893), D. eldoradensis (Beutenmüller, 1909), and Biorhiza eburnea (Bassett, 1890) (= Dryophanta glabra gillette, 1894) (the latter considered incertae sedis after Pujade-Villar et al. 2018), always reared from oaks from Quercus section (Burks 1979): Q. ar…	https://doi.org/10.11646/zootaxa.4906.1.1
1282	associations	host gall':'Andricus quercusflocci (Walsh, 1864)'	https://doi.org/10.4289/0013-8797.122.3.678
1286	associations	host gall':'Originally reared from galls of Disholcaspis? reniformis (McCracken & Egbert, 1922) on Q. vaccinifolia (McCracken & Egbert 1922), and from galls of Andricus? truckeensis (Ashmead, 1896) on Q. chrysolepis (weld 1957). The new material found in Mexico was reared from galls of Andricus? truckeensis on Q. chrysolepis (authors). Also collected from unknown galls on Q. chrysolepis and Q. va…	https://doi.org/10.11646/zootaxa.4906.1.1
1316	associations	host gall':'Reared from tuberous galls induced by an undetermined species of Andricus (Fig. 42r), probably A. quercuslaurinus Melika & Pujade-Villar, 2009, on Q. crassipes.'	https://doi.org/10.11646/zootaxa.4906.1.1
1287	associations	host gall':'Disholcaspis plumbella Kinsey, 1920'	https://doi.org/10.11646/zootaxa.4906.1.1
1288	associations	host gall':'Reared from woody tuberous galls of different Andricus species on twigs of oaks of both Quercus and Lobatae sections (Lobato-Vila et al. 2019; authors).'	https://doi.org/10.11646/zootaxa.4906.1.1
1288	associations	host gall':'All of the specimens were obtained from woody tuberous galls of different Andricus species on twigs of oaks from both Quercus and Lobatae sections (Figs. 82‒84).'	https://doi.org/10.4289/0013-8797.121.2.193
1290	associations	host gall':'Andricus stellulus Burnett, 1974'	https://doi.org/10.11646/zootaxa.4822.1.1
1291	associations	host gall':'Reared from asexual galls of Amphibolips hidalgoensis Pujade-Villar & Melika, 2011 and A. zacatequensis Melika & Pujade-Villar, 2011 on Q. eduardi and Q. crassipes (Lobato-Vila & Pujade-Villar 2017; Lobato-Vila et al. 2020c). The new material presented here was reared from asexual galls of A. cibriani Pujade-Villar, 2018 on Q. crassipes.'	https://doi.org/10.11646/zootaxa.4906.1.1
1292	associations	host gall':'Disholcaspis quercusvirens (Ashmead, 1881)'	https://doi.org/10.11646/zootaxa.4822.1.1
1294	associations	host gall':'Reared from tuberous galls of an undetermined species of Andricus on twigs of Q. mexicana and Q. rugosa.'	https://doi.org/10.11646/zootaxa.4906.1.1
1294	associations	host gall':'This species has been obtained from woody tuberous twig galls of Andricus sp. on Quercus mexicana Bonpl. (Lobatae Section) (Fig. 85) and Q. rugosa (Quercus section)'	https://doi.org/10.4289/0013-8797.121.2.193
1296	associations	host gall':'Callirhytis lanata (Gillette, 1891) and Dryocosmus imbricariae (Ashmead, 1896)'	https://doi.org/10.1093/isd/ixaa017
1296	associations	host gall':'Acraspis villosa Gillette, 1888'	https://doi.org/10.11646/zootaxa.4906.1.1
1297	associations	host gall':'Disholcaspis quercusvirens (Ashmead, 1881)'	https://doi.org/10.11646/zootaxa.4906.1.1
1299	associations	host gall':'Andricus ignotus (Bassett, 1900), Andricus pattoni (Bassett, 1881), Phylloteras volutellae Ashmead, 1897, and Phylloteras poculum (Osten Sacken, 1862)'	https://doi.org/10.1093/isd/ixaa017
1299	associations	host gall':'Andricus quercusflocci (Walsh, 1864)'	https://doi.org/10.4289/0013-8797.122.3.678
1317	associations	host gall':'Reared from tuberous galls induced by an undetermined species of Andricus (Fig. 42s) on twigs of Q. mexicana'	https://doi.org/10.11646/zootaxa.4906.1.1
1302	associations	galler of':'Hieracium L. spp.'	https://www.aphis.usda.gov/plant_health/ea/downloads/Aulacidea_subterminalis_EA_with_fonsi.pdf
1303	associations	galler of':'Pilosella Hill spp.'	https://www.aphis.usda.gov/plant_health/ea/downloads/Aulacidea_subterminalis_EA_with_fonsi.pdf
1306	associations	host gall':'Reared from tuberous galls induced by an undetermined species of Andricus on Q. potosina'	https://doi.org/10.11646/zootaxa.4906.1.1
1307	associations	host gall':'Reared from tuberous galls induced by an undetermined species of Andricus on Q. potosina'	https://doi.org/10.11646/zootaxa.4906.1.1
