# Supplementary material for: Catalogue of Rose Gall, Herb Gall, and Inquiline Gall Wasps (Hymenoptera: Cynipidae) of the United States, Canada and Mexico
Source: Biodivers Data J. 2021 Aug 24;9:e68558. doi: 10.3897/BDJ.9.e68558 (PMC8408096; doi:10.3897/BDJ.9.e68558)
Supplement: Supplementary material 1 — Catalogue of the Cynipidae of North America [file bdj-09-e68558-s001.zip › CynipidaeNorthAmericaCSV/meta.xml]

<?xml version="1.0"?>
<archive xmlns="http://rs.tdwg.org/dwc/text/" metadata="eml.xml">
	<core encoding="UTF-8" linesTerminatedBy="\r\n" fieldsTerminatedBy="," fieldsEnclosedBy="&quot;" ignoreHeaderLines="1" rowType="http://rs.tdwg.org/dwc/terms/Taxon">
		<files>
			<location>taxon.csv</location>
		</files>
		<id index="0"/>
		<field index="1" term="http://rs.tdwg.org/dwc/terms/taxonomicStatus"/>
		<field index="2" term="http://rs.tdwg.org/dwc/terms/scientificName"/>
		<field index="3" term="http://rs.tdwg.org/dwc/terms/parentNameUsageID"/>
		<field index="4" term="http://rs.tdwg.org/dwc/terms/parentNameUsage"/>
		<field index="5" term="http://rs.tdwg.org/dwc/terms/acceptedNameUsageID"/>
		<field index="6" term="http://rs.tdwg.org/dwc/terms/acceptedNameUsage"/>
		<field index="7" term="http://rs.tdwg.org/dwc/terms/kingdom"/>
		<field index="8" term="http://rs.tdwg.org/dwc/terms/class"/>
		<field index="9" term="http://rs.tdwg.org/dwc/terms/order"/>
		<field index="10" term="http://rs.tdwg.org/dwc/terms/family"/>
		<field index="11" term="http://rs.tdwg.org/dwc/terms/higherClassification"/>
		<field index="12" term="http://rs.tdwg.org/dwc/terms/genus"/>
		<field index="13" term="http://rs.tdwg.org/dwc/terms/specificEpithet"/>
		<field index="14" term="http://rs.tdwg.org/dwc/terms/infraspecificEpithet"/>
		<field index="15" term="http://rs.tdwg.org/dwc/terms/taxonRank"/>
		<field index="16" term="http://rs.tdwg.org/dwc/terms/scientificNameAuthorship"/>
		<field index="17" term="http://rs.tdwg.org/dwc/terms/vernacularName"/>
		<field index="18" term="http://rs.tdwg.org/dwc/terms/namePublishedIn"/>
		<field index="19" term="http://rs.tdwg.org/dwc/terms/namePublishedInID"/>
	</core>
	<extension encoding="UTF-8" linesTerminatedBy="\r\n" fieldsTerminatedBy="," fieldsEnclosedBy="&quot;" ignoreHeaderLines="1" rowType="http://rs.gbif.org/terms/1.0/Description">
		<files>
			<location>descriptions.csv</location>
		</files>
		<coreid index="0"/>
		<field index="1" term="http://purl.org/dc/terms/type"/>
		<field index="2" term="http://purl.org/dc/terms/description"/>
		<field index="3" term="http://purl.org/dc/terms/source"/>
	</extension>
	<extension encoding="UTF-8" linesTerminatedBy="\r\n" fieldsTerminatedBy="," fieldsEnclosedBy="&quot;" ignoreHeaderLines="1" rowType="http://rs.gbif.org/terms/1.0/Distribution">
		<files>
			<location>distribution.csv</location>
		</files>
		<coreid index="0"/>
		<field index="1" term="http://rs.tdwg.org/dwc/terms/locationID"/>
		<field index="2" term="http://rs.tdwg.org/dwc/terms/locality"/>
		<field index="3" term="http://rs.tdwg.org/dwc/terms/countryCode"/>
		<field index="4" term="http://rs.tdwg.org/dwc/terms/occurrenceStatus"/>
		<field index="5" term="http://rs.tdwg.org/dwc/terms/establishmentMeans"/>
		<field index="6" term="http://purl.org/dc/terms/source"/>
		<field index="7" term="http://rs.tdwg.org/dwc/terms/occurrenceRemarks"/>
	</extension>
	<extension encoding="UTF-8" linesTerminatedBy="\r\n" fieldsTerminatedBy="," fieldsEnclosedBy="&quot;" ignoreHeaderLines="1" rowType="http://rs.gbif.org/terms/1.0/VernacularName">
		<files>
			<location>vernacularName.csv</location>
		</files>
		<coreid index="0"/>
		<field index="1" term="http://rs.tdwg.org/dwc/terms/vernacularName"/>
		<field index="2" term="http://purl.org/dc/terms/source"/>
		<field index="3" term="http://purl.org/dc/terms/language"/>
	</extension>
</archive>
