# Supplementary material for: Catalogue of Rose Gall, Herb Gall, and Inquiline Gall Wasps (Hymenoptera: Cynipidae) of the United States, Canada and Mexico
Source: Biodivers Data J. 2021 Aug 24;9:e68558. doi: 10.3897/BDJ.9.e68558 (PMC8408096; doi:10.3897/BDJ.9.e68558)
Supplement: Supplementary material 1 — Catalogue of the Cynipidae of North America [file bdj-09-e68558-s001.zip › CynipidaeNorthAmericaCSV/gallTerminology.csv]

term	definition	category	URI	relatedURI	exactSynonyms	partialSynonyms	notes
clustered	An arrangement in which more than one gall is present at any gall location in a close aggregation	arrangement	http://purl.obolibrary.org/obo/PATO_0001629		aggregated	coalesced; confluent
scattered	An arrangement in which more than one gall is present at any gall location in a scattered, irregularly spread pattern	arrangement	http://purl.obolibrary.org/obo/PATO_0001609		sparse
solitary	An arrangement in which a single gall is present at any gall location	arrangement
color	A composite chromatic quality composed of hue, saturation and intensity parts	color	http://purl.obolibrary.org/obo/PATO_0000014				lots of color definitions: green, light green, brown, etc.; see Phenotype and Trait Ontology
banded	A color pattern in which a gall has transverse stripes of one hue or degree of saturation crossing another.	color pattern	http://purl.obolibrary.org/obo/PATO_0001946
barred	A color pattern in which a gall has vertical bars of one hue or degree of saturation crossing another	color pattern	http://purl.obolibrary.org/obo/PATO_0002276
blotchy	A color pattern in which a gall is marked with irregularly shaped spots or blots of a different hue or degree of saturation	color pattern	http://purl.obolibrary.org/obo/PATO_0000329
dappled	A color pattern in which a gall is marked with small spots, patches, or specks of hue or degree of saturation differing from that of the background	color pattern	http://purl.obolibrary.org/obo/PATO_0001535
linear color gradient	A color pattern in which a gall has one hue or degree of saturation apically and a different hue or degree of saturation proximally and a color gradient between the two poles	color pattern
marbled	A color pattern in which a gall is colored with a variegated pattern resembling marble	color pattern	http://purl.obolibrary.org/obo/PATO_0002273
mono-colored	A color pattern in which a gall has one hue	color pattern	http://purl.obolibrary.org/obo/PATO_0001532
motley	A color pattern in which a gall has three or more hues or degrees of saturations	color pattern	http://purl.obolibrary.org/obo/PATO_0001534
mottled	A color pattern in which a gall is dappled with spots, patches, or blotches of different colors	color pattern	http://purl.obolibrary.org/obo/PATO_0002274			tinged
multicolored	A color pattern in which a gall has two or more hues or degrees of saturation	color pattern	http://purl.obolibrary.org/obo/PATO_0001533
netted	A color pattern in which a gall is covered with reticulated lines of a different hue or degree of saturation	color pattern	http://purl.obolibrary.org/obo/PATO_0001947
spotted	A color pattern in which a gall is marked with a round area of different hue or degree of saturation	color pattern	http://purl.obolibrary.org/obo/PATO_0000333
conspicuous	A quality inhering in a bearer by virtue of being clearly visible	conspicuousness	http://purl.obolibrary.org/obo/PATO_0000463
inconspicuous	A quality inhering in a bearer by virtue of not being clearly visible	conspicuousness	http://purl.obolibrary.org/obo/PATO_0000464
kapéllo	A gall structure that is attractive to another organism, usually ants, and which facilitates dispersal of the gall	gall structure
emergence hole	A gall structure that is an opening through which an organism has emerged	gall structure
larval chamber	A gall structure wherein the gall inducer (and/or its associates) resides	gall structure
detached chamber	An internal quality in which a larval chamber is free to roll around in a hollow chamber	internal quality			rattle gall
filamentous	An internal quality in which a larval chamber is suspended medially in the parenchyma by radiating plant fibers inside a largely hollow chamber	internal quality
hollow	An internal quality inhering in a bearer by virtue of the bearer's having an empty space or cavity within	internal quality	http://purl.obolibrary.org/obo/PATO_0002078
monothalamous	An internal quality in which a gall has a single larval chamber for the gall-making insect	internal quality			single chambered; unilocular
pithy	An internal quality in which the tissue is reminiscent of pith	internal quality		http://purl.obolibrary.org/obo/PO_0006109
polythalamous	An internal quality in which a gall has more than one larval chamber for the gall-making insect	internal quality			multichambered; multilocular
solid	An internal quality in which the larval chamber is suspended medially in firm plant tissue	internal quality	http://purl.obolibrary.org/obo/PATO_0001736
spongy	An internal quality in which a larval chamber is suspended medially in sponge-like plant tissue	internal quality	http://purl.obolibrary.org/obo/PATO_0001480
variable	An internal quality in which a gall has one or multiple chambers depending on gall arrangement or additional factors	internal quality
abaxial leaf epidermis	A location trait in which a gall develops on the lower or abaxial side of the leaf	location	http://purl.obolibrary.org/obo/PO_0006019		lower leaf gall; underside leaf gall
adaxial leaf epidermis	A location trait in which a gall develops on the upper or adaxial side of the leaf	location	http://purl.obolibrary.org/obo/PO_0006018		upper leaf gall
branch	A location trait in which a gall develops on or in a branch (twigs and branches radiate from stem or trunk)	location	http://purl.obolibrary.org/obo/PO_0025073		twig	stem
bud	A location trait in which a gall develops on or in a bud (undeveloped shoot system)	location	http://purl.obolibrary.org/obo/PO_0000055
cambium	A location trait in which a gall develops on or in cambium (under bark)	location	http://purl.obolibrary.org/obo/PO_0005597
disk flower	A location trait in which a gall develops on a small flower in the center of a head-type (capitulum) inflorescence	location	http://purl.obolibrary.org/obo/PO_0025332
fruit	A location trait in which a gall develops on or in a fruit (acorn, including cap, for oaks)	location	http://purl.obolibrary.org/obo/PO_0009001			acorn; seed pod
inflorescence	A location trait in which a gall develops on or in an inflorescence (catkin for oaks)	location	http://purl.obolibrary.org/obo/PO_0009049
leaf axil	A location trait in which a gall develops on or in the axil that is the space between a shoot axis and a leaf that branches from the shoot axis	location	http://purl.obolibrary.org/obo/PO_0009023			axil
leaf lamina	A location trait in which a gall develops on or in a leaf lamina (leaf blade apical of petiole)	location	http://purl.obolibrary.org/obo/PO_0020039
leaf midrib	A location trait in which a gall develops on or in the midrib vein on a leaf	location	http://purl.obolibrary.org/obo/PO_0020139
leaf petiole	A location trait in which a gall develops on or in a petiole of a leaf	location	http://purl.obolibrary.org/obo/PO_0020038
leaf vein	A location trait in which a gall develops on or in a lateral leaf vein (i.e., not the midrib)	location	http://purl.obolibrary.org/obo/PO_0020138
leaflet	A location trait in which a gall develops on the one of the ultimate segments of a compound leaf	location	http://purl.obolibrary.org/obo/PO_0020049
root	A location trait in which a gall develops on or in a root	location	http://purl.obolibrary.org/obo/PO_0009005
stem	A location trait in which a gall develops on or in a stem (trunk; primary shoot axis of plant)	location	http://purl.obolibrary.org/obo/PO_0009047			stalk
secretion	A non-cellular substance released by a cell, gland or tissue	non-cellular substance	http://purl.obolibrary.org/obo/AEO_0001005
arachnose	A hairiness trait in which a gall is covered in fine, entangled hairs giving the appearance of cobweb	pilosity	http://purl.obolibrary.org/obo/PATO_0002344
felted	A hairiness trait in which a gall is covered in short, dense, fine hairs giving the appearance of felt	pilosity
glabrous	A hairiness trait in which a gall lacks hairs	pilosity	http://purl.obolibrary.org/obo/PATO_0000453		bald
hairy	A hairiness trait in which a gall is covered with hair or hairlike projections.	pilosity	http://purl.obolibrary.org/obo/PATO_0000454		pubescent
hispid	A hairiness trait in which a gall is covered with stiff or rough hairs	pilosity	http://purl.obolibrary.org/obo/PATO_0002339
hispidulous	A hairiness trait in which a gall is minutely hispid; i.e., covered in short, stiff hairs	pilosity	http://purl.obolibrary.org/obo/PATO_0002340
gall	A plant structure not normally produced by the plant, but induced by another organism and which serves to nourish and protect the inducer	plant structure		http://purl.obolibrary.org/obo/PO_0009011
acuminate	A shape trait in which a gall tapers gradually to a sharp point	shape	http://purl.obolibrary.org/obo/PATO_0002228
amorphous	A shape trait in which a gall lacks distinct morphology; irregular shape	shape	http://purl.obolibrary.org/obo/PATO_0001332
auriculate	A shape trait in which a gall resembles an ear	shape	http://purl.obolibrary.org/obo/PATO_0001981
clavate	A shape trait in which a gall resembles a club, with the distal end of the gall distinctly expanded relative to the proximal end	shape	http://purl.obolibrary.org/obo/PATO_0001883
columnar	A shape trait in which a gall is taller than wide and cylindrical	shape	http://purl.obolibrary.org/obo/PATO_0002063
curved	A shape trait in which a gall has or is marked by a curve or smoothly rounded bend	shape	http://purl.obolibrary.org/obo/PATO_0000406
cylindrical	A shape trait in which a gall has a convex 3-D shape, exhibiting a consistently-sized round cross section	shape	http://purl.obolibrary.org/obo/PATO_0001873
falciform	A shape trait in which a gall resembles a scythe or sickle	shape	http://purl.obolibrary.org/obo/PATO_0002215
fimbriated	A shape trait in which a gall has a fringe or border of hairlike or fingerlike projections	shape	http://purl.obolibrary.org/obo/PATO_0002311
flared	A shape trait in which a gall is expanded laterally and/or opened apically	shape	http://purl.obolibrary.org/obo/PATO_0040022
fusiform	A shape trait in which a gall has a spindle-like shape that is wide in the middle and tapers at both ends	shape	http://purl.obolibrary.org/obo/PATO_0002400
lanceolate	A shape trait in which a gall is shaped like a lance-head, considerably longer than wide, tapering towards the tip from below the middle; attached at the broad end	shape	http://purl.obolibrary.org/obo/PATO_0001877
lenticular	A shape trait in which a gall resembles the shape of a lentil, with convex upper and lower surfaces	shape				discoid; discoidal
lobed	A shape trait in which a gall is partly divided into a determinate number of regions	shape	http://purl.obolibrary.org/obo/PATO_0001979
papillary	A shape trait in which a gall's surface features a small, nipple-like projection	shape	http://purl.obolibrary.org/obo/PATO_0002108
papillomatous	A shape trait in which a gall has a round or lobulated protruding form, resembling a nipple	shape	http://purl.obolibrary.org/obo/PATO_0002423
pointleted	A shape trait in which a gall terminates abruptly in a little point	shape	http://purl.obolibrary.org/obo/PATO_0001949
reniform	A shape trait in which a gall has the shape of a kidney	shape	http://purl.obolibrary.org/obo/PATO_0001871
sigmoid	A shape trait in which a gall consists of two curves, in opposite directions. S-shaped	shape	http://purl.obolibrary.org/obo/PATO_0001878		s-shaped
spherical	A shape trait in which a gall resembles a ball (a sphere whose equatorial diameter is equal to the polar diameter)	shape	http://purl.obolibrary.org/obo/PATO_0001499
spindle-shaped	A shape trait in which a gall resembles a long tapered rod	shape	http://purl.obolibrary.org/obo/PATO_0001409
subelliptical	A shape trait in which a gall is nearly symmetrically ovoid or elliptical	shape	http://purl.obolibrary.org/obo/PATO_0005004			ellipsoid; ovate; ovular; egg-shaped
subpyramidal	A shape trait in which a gall has three or more nearly triangular surfaces that meet apically to form a pyramid-like structure	shape
subspherical	A shape trait in which a gall is nearly, but not perfectly, spherical	shape	http://purl.obolibrary.org/obo/PATO_0005014			globular; globose
tapered	A shape trait in which a gall gradually narrows or is thinner toward one end	shape	http://purl.obolibrary.org/obo/PATO_0001500
tholiform	A shape trait in which a gall is dome-shaped	shape	http://purl.obolibrary.org/obo/PATO_0002335
wedge-shaped	A shape trait in which a gall is narrowly triangular, wider at the apex and tapering toward the base	shape	http://purl.obolibrary.org/obo/PATO_0001955
deciduous	A shedability trait in which a gall detaches naturally from its location; detachable	shedability	http://purl.obolibrary.org/obo/PATO_0001730			detachable
non-deciduous	A shedability trait in which a gall does not detach easily; integral	shedability	http://purl.obolibrary.org/obo/PATO_0001732		integral
semideciduous	A shedability trait in which a gall can readily be detached from its location but it normally (in nature) stays attached; detachable	shedability
swollen	A structure quality in which the gall location is indicated by abnormal enlargement of plant tissue, not due to cell proliferation	structure quality	http://purl.obolibrary.org/obo/PATO_0001851		enlarged	inflated
botryoidal	An surface texture trait in which a gall's surface is like the surface of a compact mass of grapes	surface texture	http://purl.obolibrary.org/obo/PATO_0001907
filamentous	An surface texture trait in which a gall's surface has any number of thin filamentous extensions	surface texture	http://www.ontobee.org/ontology/PATO?iri=http://purl.obolibrary.org/obo/PATO_0001360
knobbled	An surface texture trait in which a gall's surface has numerous very small circular rounded projections or protuberances	surface texture	http://purl.obolibrary.org/obo/PATO_0002427			tuberculose
moss-like	An surface texture trait in which a gall's surface has he appearance and/or consistency of moss	surface texture
papery	An surface texture trait in which a gall's surface has the consistency and thickness of a paper bag (thin and dry)	surface texture
pruinose	An surface texture trait in which a gall's surface is covered in a whitish, powdery bloom	surface texture
rough	An surface texture trait in which a gall's surface is irregular	surface texture	http://purl.obolibrary.org/obo/PATO_0000700
rugose	An surface texture trait in which a gall's surface has many wrinkles or creases	surface texture	http://purl.obolibrary.org/obo/PATO_0001359
scaly	An surface texture trait in which a gall's surface is covered or partially covered with scales	surface texture	http://purl.obolibrary.org/obo/PATO_0001804
smooth	An surface texture trait in which a gall's surface is free of roughness or irregularities	surface texture	http://purl.obolibrary.org/obo/PATO_0000701
spinulose	An surface texture trait in which a gall's surface includes short, pointed projections	surface texture
spiny	An surface texture trait in which a gall's surface includes elongate, pointed projections	surface texture	http://purl.obolibrary.org/obo/PATO_0001365
unornamented	An surface texture trait in which a gall's surface is lacking ridges, pits, rugosity or other surface structures	surface texture	http://purl.obolibrary.org/obo/PATO_0002442
viscid	An surface texture trait in which a gall's surface is sticky	surface texture	http://purl.obolibrary.org/obo/PATO_0001370
warty	An surface texture trait in which a gall's surface is covered with warts or projections that resemble warts, resulting in a hard rough surface	surface texture	http://purl.obolibrary.org/obo/PATO_0001361
wrinkled	An surface texture trait in which a gall's surface is marked by one or more creases in a normally smooth surface	surface texture	http://purl.obolibrary.org/obo/PATO_0001810
