# Supplementary material for: Catalogue of Rose Gall, Herb Gall, and Inquiline Gall Wasps (Hymenoptera: Cynipidae) of the United States, Canada and Mexico
Source: Biodivers Data J. 2021 Aug 24;9:e68558. doi: 10.3897/BDJ.9.e68558 (PMC8408096; doi:10.3897/BDJ.9.e68558)
Supplement: Supplementary material 1 — Catalogue of the Cynipidae of North America [file bdj-09-e68558-s001.zip › CynipidaeNorthAmericaCSV/vernacularName.csv]

taxonID	vernacularName	bibliographicCitation	language
1001	cat's ear gall wasp		EN
1003	dandelion gall wasp		EN
1005	rosinweed gall wasp		EN
1006	rabbitbrush gall wasp		EN
1008	Jean's stem gall wasp		EN
1008	cup plant stem gall wasp		EN
1009	compass plant flower gall wasp		EN
1010	rush skeletonplant pea gall wasp		EN
1013	prairie dock stem gall wasp		EN
1014	silverpuff gall wasp		EN
1016	small Silphium stem gall wasp		EN
1018	compass plant stem gall wasp		EN
1019	rosinweed club gall wasp		EN
1021	Canada lettuce gall wasp		EN
1022	Russian knapweed gall wasp		EN
1025	rattlesnake-root gall wasp		EN
1026	woodland lettuce stem gall wasp		EN
1031	tall rattlesnake-root gall wasp		EN
1033	Canada lettuce stem gall wasp		EN
1035	Canada lettuce club gall wasp		EN
1039	ground ivy gall wasp		EN
1039	Glechoma gall wasp		EN
1302	Hieracium gall wasp		EN
1302	hawkweed gall wasp		EN
1073	California thimbleberry gall wasp		EN
1075	northern dewberry gall wasp		EN
1075	Bassett's dewberry gall wasp		EN
1076	blackberry seed gall wasp		EN
1077	strawberry leaf-stem gall wasp	https://www.biodiversitylibrary.org/page/3050491	EN
1078	cinquefoil stem gall wasp		EN
1079	thimbleberry gall wasp		EN
1081	blackberry knot gall wasp		EN
1083	cinquefoil gall wasp		EN
1084	Diastrophe noir	https://www.biodiversitylibrary.org/page/26586197	FR
1085	cinquefoil ball gall wasp		EN
1087	blackberry root gall wasp	https://www.biodiversitylibrary.org/page/3048727	EN
1089	Norwegian cinquefoil gall wasp		EN
1090	raspberry prickly knot gall wasp		EN
1094	Péricliste oblique	https://www.biodiversitylibrary.org/page/32180822	FR
1115	spiny rose gall wasp	https://hdl.handle.net/2027/wu.89041294323	EN
1117	leafy bract gall wasp		EN
1119	long rose gall wasp		EN
1129	regal rose gall wasp	https://hdl.handle.net/2027/wu.89041294323	EN
1131	mealy rose gall wasp	https://hdl.handle.net/2027/wu.89041294323	EN
1142	spiked pea gall wasp		EN
1151	nodula twig gall wasp	https://hdl.handle.net/2027/wu.89041294323	EN
1151	rose stem gall wasp		EN
1157	spiny leaf rose gall wasp		EN
1162	rose root gall wasp	https://hdl.handle.net/2027/wu.89041294323	EN
1170	mossy rose gall wasp		EN
1172	rose blister gall wasp	https://hdl.handle.net/2027/wu.89041294323	EN
1177	many spined twig gall wasp	https://hdl.handle.net/2027/wu.89041294323	EN
1194	Weld's rose gall wasp		EN
1192	knotty rose gall wasp	https://hdl.handle.net/2027/wu.89041294323	EN
1189	amorphous rose gall wasp		EN
1186	swollen rose gall wasp		EN
1185	spiny tuber rose gall wasp		EN
1109	Ashmead's rose gall wasp		EN
1111	Bassett's rose gall wasp		EN
1303	Pilosella gall wasp		EN
1107	withered rose gall wasp		EN
1123	spindle rose gall wasp		EN
1121	beach rose root gall wasp		EN
1134	hidden spindle rose gall wasp		EN
1135	saucer rose gall wasp		EN
1136	Mayr's rose gall wasp		EN
1138	meadow rose gall wasp		EN
1140	neglected rose gall wasp		EN
1153	Oregon rose gall wasp		EN
1155	Osten Sacken's rose gall wasp		EN
1160	pustulate rose gall wasp		EN
1175	irregular rose gall wasp		EN
1181	earthy rose root gall wasp		EN
1182	triform rose gall wasp		EN
1183	tuberous rose gall wasp		EN
